# Supplementary material for: Large-Scale Plasma Proteome Epitome Profiling is an Efficient Tool for the Discovery of Cancer Biomarkers
Source: Mol Cell Proteomics. 2023 May 20;22(7):100580. doi: 10.1016/j.mcpro.2023.100580 (PMC10319867; doi:10.1016/j.mcpro.2023.100580)
Supplement: Supplemental Table S1 [file mmc2.xlsx]

## Sheet: Table S1
Table S1
BSI library	Bsi name	Peptide sequences	Cancer discrimination	Analytical test result
QP69 mAbs
QuantiPlasma	Bsi0220	NPSFPQPAY-PWQ--------		QC pass
		--SYL--PFGPYDDYD-----
		-----NGPF-PWQAPTGL---
		IGQDTTYNW-PWQ--------
		SSHSVMFSY-PWQ--------
		SQYHVASRY-PWQ--------
		-----AHYY-PWQGRDST---
		--------F-PWQGTPSALRS
		------SPW-PWNSPQGLD--
		--VNKVSLF-PWQGS------
		--SNFNRPFGPYLA-------
		--LTSQPPRVPANP-------
QuantiPlasma	Bsi0223	NMAK-KELFESVF		QC pass
		KLPPWHHLLVTP-
		-YPPQNWIAFLAA
		NSDK-ARMFYLAF
		-IPDWAHLLVRPH
QuantiPlasma	Bsi0268	-NMAKKELFESVF-----		QC pass
		KLPPWHHLLVTP_-----
		-DADTRILFHRVY-----
		--DPWY-LHVPP---SRG
		----YH-MDPPSYLLTR-
QuantiPlasma	Bsi0142	No peptide	Breast cancer	QC pass
			Colon cancer
			Lung cancer
QuantiPlasma	Bsi0144	--TPSPWTLVMLDH	Breast cancer
		AELSIRWWMDQL--	Colon cancer
		-MDVYTWQLLHAP-	Lung cancer
QuantiPlasma	Bsi0186	DI-WSTMEHNKYN-	Lung cancer	QC NOT pass
		SVPWWT-QSLLMS-
		HI--NAIQYPLPHT
QuantiPlasma	Bsi0221	-HEPMTGP-KTNMQ--	Breast cancer	QC pass
		----YTNPMWTLLQLR	Colon cancer
		-HERMTGP-KTNMQ--	Lung cancer
		--D--SGPTQAPITPS
		--THLDGPPQSSEP--
		SHS--SGAYRAPGE--
		-NANFSSP-GATST--
		--VWATSPQQYRGH--
		----IDRPVGSPVTSA
		--PSFQDYQLQSAD--
		-SPSFSNK-LPTGT--
		-LPPHDTA-IPAST--
		-HPSETTDYSQRT---
		-HIQSTHTLEKPL---
		-KPQNHDGLNLPF---
QuantiPlasma	Bsi0116	YSPSAPGWPPMQ	Lung cancer	QC pass
		SIEQPSGLSHAG
		HSHTSAHHSTLT
		EALNTKLCMACP
		VCADHANYGRSR
		TAAYHAINGGVN
		NTPYLHMYRSIP
		LPLQPPLASSPV
QuantiPlasma	Bsi0182	ITDSHCPAWLCP		QC pass
		NYAMPCPNWLCP
		---YNLP-WLLPYGRG
QuantiPlasma	Bsi0196	ITDSHCPAWL-CP-----	Colon cancer	QC pass
		NYAMPCPNWL-CP-----
		--TINCPQWL-CPH--R-
		----VCPNWL-CPEPTR-
		-----SLWWL-EPLSSPP
		----ECPHWL-CPLHFP-
		-----CPYWL-CPRAIPS
		---SHCPVTL-CPPHP--
		------QHWVGMPPHWSH
		--TINCPPWL-CPH--R-
		--YIQYEIFE-WPTM---
		--YIRYEIFE-WPTM---
QuantiPlasma	Bsi0198	WEMHMNPHFIP---R-	Colon cancer	QC pass
		ATDARFPYRFE---P-
		--STDTPWWLRG--PT
		-QYIPPGYFLI---PT
		--S--LSWLVPTLHPT
		--FACNETFEP--CKI
		-YSQHLSWLEP---PR
		-MPLCSPWLCP---SH
		YAQPCSPKICP---R-
QuantiPlasma	Bsi0115	------NDASFFFAAGHT		QC pass
		----QKLAADVMFATG--
		HPDWNLTPQELF------
		--SPPLTATELFMT----
		--NIY-NNASTFFMF---
		--GAPPTAAMLFKY----
		--HLI-TDARAFFFD---
		---THPTMASILFGT---
		-QTYSDQLAQMLF-----
		--MLQPTDAATFFS----
		--VAALTPNQLFYY----
		-EGANYPLASWVF-----
		-TGMAWVDANWFF-----
		-ARLD-TTAELFFR----
QuantiPlasma	Bsi0095	------DWPTRAG-LSGNA		QC pass
		-----TDWPTRAG-MRQL-
		------D--TRAG------
		--SWHQDYPTRAS-F----
		------DFPTRAGSLSRL-
		-----SDTHTRAG-MLLL-
		-----MDYKTRAG-LINY-
		-----TDTHTRAG-MLLL-
		NATPYVDYPTRA-------
QuantiPlasma	Bsi0172	No peptide	Colon cancer	QC pass
QuantiPlasma	Bsi0195	----HE-HFQEPPGLTA	Colon cancer	QC pass
		----TQGEYQEPPRIH-
		---TMMQKFQEPSPP--
		----YASKFQEPQLTL-
		---FSNQRWQEPYFF--
		--NPMGAKFQEPWR---
		-QYLSWTKFPNAP----
		--NPMGDKFQEPWR---
		--NGQDQEPEIPTW---
		---TMGQMYQEPVAP--
		MLNPKDYLYQEP-----
		--YTNQPKFQEPLQ---
		-GMNNVSKFQEPA----
		--SSHEVKFQEPPR---
QuantiPlasma	Bsi0197	No peptide		QC pass
QuantiPlasma	Bsi0200	LPFPWHPALQYR		QC pass
		GQSHSRNPCAEC---
QuantiPlasma	Bsi0179	MSYQERLNRHLL		QC NOT pass
		MSCQERLNRHLL
		EKPSSWFGTPLH
		MSXQERLNRHLL
QuantiPlasma	Bsi0239	-----WHHTGDMNHFMM-		QC NOT pass
		------WHHTNATSPLAS--
		-----WHHTTFQPAHTV-
		-----WHHTNLHS-LSGP
		-----WHHTTMDMLIPW-
		-----WHHTQNITHRPT-
		-----WHHTDTMERVSR-
		-----WHHTGGTPTNAM-
		EKPSSWF---GTPLH---
		-----YSNTFLVETSRS-
QuantiPlasma	Bsi0040	-ESWPAWMHHLFA		QC pass
		-DRITTWRTPWLS
		IESMMP-APELHT
		-NTSAHWARSDLL
		-SNTNQWHTSMPW
QuantiPlasma	Bsi0208	No peptide		QC pass
QuantiPlasma	Bsi0214	--AYQFPRSNLWTP	Lung cancer	QC pass
		-VNPDYPRLNDWP-
		_GPFMMMRMNTWP-
		__SLTYPRLNSWSS
		_IAYHYPPLNSWG-
		_APYYPYHMNQWQ-
		QLNYY_YALNRWP-
QuantiPlasma	Bsi0266	--LP--FPWHPALQYR	Colon cancer	QC pass
		--IPSSVVWWSQVR--
		-WTVDTMTLCAEC---
		SLRADMLTFWGS----
QuantiPlasma	Bsi0289	-SHIPESVITMTF-		QC NOT pass
		-WHYPRWYY-PPYN
		-FSLSKAPV-LAYS
		EPSY-TWWW-ERYY
		-LPW-HWHWPPRHN
QuantiPlasma	Bsi0323	GWTPYDLKNW--LL-----		QC pass
		-QDPNKV--WH-MLRP---
		--APFD---WHSPVNGL--
		--HSARI-----PDEGTTK
		-IDYINSPSFL-PM-----
QuantiPlasma	Bsi0670	-----SNWTFDIQPTHI	Breast cancer	QC pass
		----NYDYPHLTQKMR-
		---YNERIGVTYIVP--
		---YNPESTYATQGT--
		---SNPEDTYLSYHM--
		---LDWSYKYSQYAQ--
		----DPESTWQFNGSK-
		ASCQDPEATWLY-----
		----IPPTNHPLTDTA-
		--MTWPEDTYPLYR---
		---TSPQATWPHVAA--
		-NMRELELTWSTR----
QuantiPlasma	Bsi0099	APWWYHQWKAEQ		QC pass
		DPGWYLDWQALY
QuantiPlasma	Bsi0177	ALGPGPWMFSTL		QC NOT pass
QuantiPlasma	Bsi0203	No peptide		QC NOT pass
QuantiPlasma	Bsi0190	--SHS--PWNISHLIR-	Breast cancer	QC pass
		-ANFH--AMNFQPPS--	Lung cancer
		NGLHS--PWMISTL---
		-GTHA--PWALWHFT--
		-GSHD--PIGLWLRF--
		---HD--PETLALLYPP
		-HKYQEPPWLLPG----
QuantiPlasma	Bsi0217	FGLDWNTYLDSL		QC pass
		_HLS-KMHLSGGSD
QuantiPlasma	Bsi0242	-DYLKVHLNLRPP		QC pass
		RDYITQHYLLGP-
QuantiPlasma	Bsi0243	--SP--PWFVMPGTQA		QC NOT pass
		QIDMN_AWFVLPP___
		_TSL--PWFIIP EYS
		_DKH--PWFITPSDW-
		__DT--PWFIMPQLHP
		HLEPDHPWFVMP____
QuantiPlasma	Bsi0263	FGLDWNTYLDSL		QC NOT pass
		FGRDWNTYLDSL
		FGRERNTYLDSL
		FGLDRNTYLDSL
QuantiPlasma	Bsi0189	-TNTYDQAHLAWL	Colon cancer	QC pass
		-TNRYDQAHLAWL
		IHAPWN-IHYMFL
		THAPWN-LAFLWS
QuantiPlasma	Bsi0765	DNL-RETLYAFLS		QC NOT pass
		-NMSREELYRMLV
		HDY-RTYLYNQLH
		-RWSPTDAWMLYS
QuantiPlasma	Bsi0782	-WHWNAWNWSSQQ---	Lung cancer	QC pass
		-WHWKFLNTNMPY---
		-HVLSRPSTPADL---
		SHWWTRWNALAL----
		SHGRTRWNAQAP----
		-IPWDHPNHVADK---
		--WWSPYNARPTLG--
		-TTWPTVHGQTRL---
		-SHWSWFYRTVDS---
		--AHPPKAPEPHKT--
		-WHYPRLHSWFTQ---
		----RPVESDPPLALQ
QuantiPlasma	Bsi0051	----WMTPSLWLEPMG-		QC pass
		----SMTPDRWLHVER-
		----Y-TPLNWLLPPSQ
		----SYTPHQWLAMAK-
		-----YETPLPWLTPNF-
		----YETPINWIDEPM-
		----IESPPHWLNIRS-
		----TYTPPTWLSVGR-
		---QKMTPDFWLTVP--
		--SFMETPPSWLSL---
		--EDDYTPVRWLAP---
		TLVQQYTPQRWL-----
QuantiPlasma	Bsi0185	--LMNPDPERLPLP		QC pass
		HWNYFVDPEATP
		--LMNPDPERXPLP
		---HYIDPEATPNSP
		DMKYHRDPEMPP
		----FHDPEARPFQLR
		_STPFRDPEQTPN
		--WENPHPERVPSF
		-----RNPESTPLLHYW
QuantiPlasma	Bsi0257	-TLKSNSPTLVQF		QC pass
		VTLKPELDARTG-
		STNSTESARLIA-
		FTANLGHHVQPL-
		ASANTTYSYPIY-
		LPRSIQAADLSK-
		HFSSVQMPIANS-
		HSTHVSDHRDVP-
		MTTEHQGSLLIA-
		KLFETQMVSDLQ-
		HSPPPLSELRHD-
		SPIHQGTPFLVQ-
		VMPLWNNSTPGK-
QuantiPlasma	Bsi0747	No peptide		QC NOT pass
QuantiPlasma	Bsi0251	DALHIWPPRGLP
		HPLDDNFLFGRA
		HPLDDTYWRLDA
QuantiPlasma	Bsi0002	GRDEIGWKHLRH		QC pass
QuantiPlasma	Bsi0255	--N---GPFPWQAPTGL--	Breast cancer	QC pass
		NSFEPRVRFPWQ-------
		---WPSEPF-WISPRQ---
		TGIGPIPAFPWQ-------
		-------YFPWQGPYSPLQ
		------FMYPWQAPPPHS-
		QLNSQPGPFPWQ-------
		-------HTLTQVCALSLA
QuantiPlasma	Bsi0248	No peptide		QC pass
QuantiPlasma	Bsi0032	CEELQQLSVVLS-		QC NOT pass
		VRNYNDYP-WFYH
		SIPDPKTRSWFP-
		CEELQRLSVVLS
		CEEQQQLSVVLS
		YVNRLEYMSMYS
		FVNRNMYPSWAG
		FCESEYVSFLGG
QuantiPlasma	Bsi0100	APWWYHQWKAEQ	Breast cancer	QC pass
QuantiPlasma	Bsi0112	HDDWYISTSHTD	Breast cancer
		GNLSYSAQMQLL
		SSNELSLSAWAA
QuantiPlasma	Bsi0097	NLP-SVFKHLTSA	Breast cancer	QC pass
		NLP-NAWKHLTSA	Colon cancer
		-LPQAAWKWLSSA	Lung cancer
		-IPWSTTKWLSSA
		-TSFNLTKHLSSA
QuantiPlasma	Bsi0022	-AHYHI-SD--PRISL--	Breast cancer	QC pass
		-SPSHW-LP--PGWLM--
		--FGDY-DP--KTYLLP-
		QNSWRL-HP--DPWA---
		---HVL-DP--ATVALWN
		-DTWNI-WP----YYIGS
		-----W-LPSRPDLSQHG
		---FPS-PP-MPPWVAA-
		---YTFTTP--NHLDFW-
QuantiPlasma	Bsi0023	Not tested	Breast cancer	QC pass
QuantiPlasma	Bsi0038	-----ADM-PTRAWMQAY-		QC pass
		HGLWLVDY-PTRA------
		SDRPPIDY-PTRA------
		-----TDT-HTRAGMLLL-
		---MLLDK-PDRPTRA--
		------DW-PTKAGTKQNY
		-----HDK-PTRAGQSFQ-
		--SWHQDY-PTRASF----
		-----TDW-PTRAGMRQL-
		--TYWTDS-PTRAGR----
		-----RDW-PTRAGWIPT-
		-----HDIQPLAARGWL--
		------DI-PTRAGAYHSI
QuantiPlasma	Bsi0136	-NLNSSMLSMKAR--		QC pass
		-QVPSSLSLLQSR--
		--NYTRPDPLWMKT-
		---NSSIWNLQLRHT
		--GDSSLLWLQQRM-
		-TAPSSISLLHAR--
		YFNTMPPAPLYQ---
		-QSHLISYPWPPR--
		--DHSGIHALQLKA-
		-KHPATPDPLWMR--
QuantiPlasma	Bsi0173	No peptide		QC pass
QuantiPlasma	Bsi0180	YIQYEIFEWPTM	Colon cancer	QC pass
		YIQYAIFEWPTM
		YIRQEIFEWPTM
		ITENFLLEWNTS
		YPENFYIEFTLN
		WSLTSASMSWNP---
		---SPYVWWWGTTQF
		---LPQLCTYRCGIY
		---SPWDRDWPTAPE
		--CASW-YCWAIPPQ
QuantiPlasma	Bsi0181	No peptide		QC pass
QuantiPlasma	Bsi0183	No peptide	Colon cancer	QC pass
QuantiPlasma	Bsi0191	-YGSYH----WHFPVPP-	Colon cancer	QC pass
		--NGRHS-P-WMISTL--
		--HGNHS-P-WGSMLL--
		-FHKCTE-P-TPFPR---
		--ANFRA-MNFQPPS---
		--AQSHT-P-WSLLIL--
		--ANFHA-MNFQPPS---
		ELVQIHGFPSWW------
		--KSMHT-P-WNLPFL--
		----SHS-P-WNISHLIR
QuantiPlasma	Bsi0201	LTWSDLMMHISG		QC pass
		ITWLDLLVALSE
QuantiPlasma	Bsi0225	YWGQTWHNFQLW		QC pass
		YTDW_DTIHTHPT-
		NHDH_TVLWTHIT-
		G__STRQYKHHRPW
		S_FNPNPWVPFMI-
QuantiPlasma	Bsi0246	--WT-MNWEKYWHPV	Breast cancer	QC pass
		GCWLNYDYECQW---
QuantiPlasma	Bsi0259	TQPIWETGP_MAP		QC pass
		YHPA-ELTPYMWA
QuantiPlasma	Bsi0279	--SIPDPKTRSWFP---		QC pass
		---F-DS-WKPWWTVVA
		---AQDP-NNVWNLLL-
		MIKHPYPLKPQW-----
		SSHFNKMFPPLW-----
		--SLIRN-KPQFISS--
		---NFTYMSNLLGSM--
		---VTVSRGAQLSSG--
QuantiPlasma	Bsi0281	-GRVYITDNTWIW-		QC pass
		--HxxxHxHPxxx-
		_-HIQYHPHPYLPV
		_-HLTPHAHPVFMS
		_-HYVAHAHPTSSM
		_-HTILHSHPVKLG
		-~HYI~HPHFYPRAV-
		CDWYCRHYLPRW--
QuantiPlasma	Bsi0311	VPSHWHNLQRYY--		QC pass
		-YTDWDTIHTHPT-
		--EPWNGAYHYHER
QuantiPlasma	Bsi0314	No peptide		QC pass
QuantiPlasma	Bsi0348	No peptide		QC pass
QuantiPlasma	Bsi0355	NCAH-PICPPWTI		QC pass
		QHPWNPLWRPWP-
QuantiPlasma	Bsi0660	No peptide		QC pass
QP300 mAbs
QuantiPlasma	Bsi0063	--H--PGDHGRPHAPE		QC pass
		--HVLPGEHLHPTI--
		TITQSPPDH-YPL---
QuantiPlasma	Bsi0131	IDPWTWSRIWLD		QC pass
QuantiPlasma	Bsi0308	-FNLGLAYQS-IGW--		QC pass
		DHEV-HLFQPDIK---
		--GI-HPYQPDLVAA-
		--GT-LPRHMLLEIN-
		-LST-HKYPESLLT--
		---T-YPYQPDQKQPS
QuantiPlasma	Bsi0316	SPHPP-WYLSMRF		QC pass
		TPDLRLWWSNWP-
QuantiPlasma	Bsi0619	VAKSP--LQN-MLTP--		QC pass
		-TYRP--LQN-MFAAN-
		---FQ--WQSYFMMTNT
		YNQRP--LQN-SLMA--
		--ILP--LQNAQRQMS-
		-SLLP--LQN-RFHLS-
		---LPGGLQA-AMRTT-
QuantiPlasma	Bsi0644	SLLPLQN-RFHLS--		QC pass
		--FQWQS-YFMMTNT
		SLRPLQN-RFHLS--
		-ILPLQNAQRQMS--
		-YRPLQDGFYTPA--
		GFWVNPETFYDP---
		--VAKSP-LQNMLTP
QuantiPlasma	Bsi0699	FNPWLSKWDRPY		QC NOT pass
QuantiPlasma	Bsi0749	-W-MPVDYFAQPRN-		QC NOT pass
		-E-LPPTDWRLRWH-
		TW-ITGVPQVPRP--
		-FSTPSITWFPKN--
		-W-MPVDWWIPPSE-
		-W-HGHWLWSSRYV-
		-W-HTSW-WNVTYNS
		--KHLMEPWDKPIP-
		---IAPIDWLNRWHT
QuantiPlasma	Bsi0753	MHHEMSAWMFPL------		QC NOT pass
		-ELPPTDWRLRWH-----
		-DLG---WEMPRHTYF--
		------SWITSVPTMPSG
QuantiPlasma	Bsi0847	-YWKT-DTLYYTRF--		QC pass
		---DI-RSMWLVPNRL
		-LARPGQPLGQTD---
		-WRYPRLHSWFTQ---
		--ESLHRSLWLVPE--
		GFYNHWMHMWHT----
QuantiPlasma	Bsi0483	NLTL-HPDSIGRY--	Colon cancer	QC pass
		-ITLTHPESASRY--
		--KL-DNLHLSRYPY
		-LIPPNWRADARY--
		KISI-LSDMQWRY--
		SHVPWMWGAV-RY--
QuantiPlasma	Bsi0759	--DWYIRNTELIPI-	Lung cancer	QC pass
		CPDGMCRGNYIL---
		--HIITYSFSISGT-
		--GWVVT-TELMPMG
		GQTWYIYTDNRY---
		--DRLNLTHFWVPH-
QuantiPlasma	Bsi0907	--FCPDDLCRENLG		QC pass
		HNGCPDSMCR-NV-
QuantiPlasma	Bsi1448	-----MACPGVLMACVD		QC pass
		-----VAMPHALIVPVV
		----NVMIARNSPAST-
		---AGMSHWGTVLLT--
		---DTVLIAHNHLHL--
		---GVLTAHYGKLNP--
		---GVPGVTGHTSAR--
		---LPVAVHPRGAYH--
		---LTAKTSPNVMLI--
		--G-PLLVPTNTPNH--
		--STGYVFLSAMVT---
		-HHSHYALLAEHF----
		-TNAYVLVPPRHL----
		TSGFVLTVPTNS-----
QuantiPlasma	Bsi0471	HTTTMPGIATYY--		QC NOT pass
		GCTRLT--CVWFPQ
		VLSPARVYQLAY--
QuantiPlasma	Bsi0289	-SHIPESVITMTF-		QC pass
		-WHYPRWYY-PPYN
		-FSLSKAPV-LAYS
		EPSY-TWWW-ERYY
		-LPW-HWHWPPRHN
QuantiPlasma	Bsi0652	FHNPPGMEHPVS-		QC pass
		FHDPLNMPHPKN-
		NHYM-GNVHPLVV
		MHETAFVPHPIM-
		SHVN-DLTHPRFG
		THYL-DQLHPRTG
		NHNAGSFPHPLL-
		NHSADATIHPLL-
		NHMPGVYLHPTR-
		FHRGYDQPHPRY-
QuantiPlasma	Bsi0875	TERGLTLSGIWF		QC pass
		TERGHTLSGIWF
		--TYVADHWVNSHL-
QuantiPlasma	Bsi2823	No peptide		QC pass
QuantiPlasma	Bsi0140	VTPRWLELFAAL		QC pass
QuantiPlasma	Bsi0264	-QQPPLWAYLLNF		QC pass
		CWFPQVCP-PHRL
QuantiPlasma	Bsi0406	----NLVWP-DPTRIQY		QC pass
		-HAPDYRMPTDPT----
		QFASTLRNPADP-----
		--TAYMKLPSDPDN---
		-LQNYIRLPTDPH----
		----HLLLPTDPTSLR-
		--NDELRMPSDPHS---
		--SSQQAMG-EPPQT--
		THVTQDAWQ-SPP----
		----QNAWQ-DPVTQHY
QuantiPlasma	Bsi0431	No peptide		QC pass
QuantiPlasma	Bsi0448	-YTLPSKWWELKP---		QC pass
		---NQLRTWEIMPWY-
		---NNIPLWELKPLT-
		----DMRLWERMPGPT
		GTHPLIPWWELQ----
		----SYPVWEVKPLLL
		-W---SSLWELKPATL
		-YAHSARVWELRP---
QuantiPlasma	Bsi0462	--SLPALYWQIDEP--		QC NOT pass
		TRHLP--FILPTGP--
		--ESC--LICGSDPHT
		APALP--DLLPTGR--
		YSTIP--FLLPTGR--
		--ADPESRWIQRLS--
QuantiPlasma	Bsi0463	Not tested		QC pass
QuantiPlasma	Bsi0612	---WTDLEWPLTSKV		QC pass
		YLPSMDKRWPLY---
		RPIYDDVDWPLR---
		--NPVDPEWPLSKR-
		HMLAHTHHQARV---
		NPPPGLGHMHAY---
		HLLDHTHASPHD---
		HLQPHLHP-PYAR--
QuantiPlasma	Bsi0650	Not tested		QC pass
QuantiPlasma	Bsi0738	-----RPADYWYDVFKL		QC pass
		----HRPAD-LMPVPRL
		GWLQNLPADLLL-----
		---HGLPGDLLLYQS--
QuantiPlasma	Bsi0778	No peptide		QC NOT pass
QuantiPlasma	Bsi0790	--QLYTDWRDFHTP--		QC pass
		--LMYTDERDLVGR--
		GDHPYTDWRDHY----
		-SYLYLDQRDYMP---
		---NTSELFAYYGPW-
		--ADRAPERTSYSP--
		----YWDIRDLYHPSG
QuantiPlasma	Bsi0831	YCFPTGYCDRAT		QC pass
		ICFPSGYCDHAT
		LLSKHGSGVSKW
QuantiPlasma	Bsi0420	-CLKGQ-Y-WETCTH--		QC pass
		---HDD-W-YISTSHTD
		---HDD-Q-YISTSHTD
		TCAHKEPHSW--CL---
		--GSVQ-YIYTTTSY--
		--TMTQ-YYYSTTHY--
		--NTMTVH-YTFS-FT-
QuantiPlasma	Bsi0439	THWYTWTSY-YEY-	Lung cancer	QC pass
		-GWYIQPTVRVKE-
		QVWYYSSSN-EDL-
		DQYLYTTEL-VEL-
		HDRVTYSFT-IQT-
		TTIITQLFL-FDD-
		SLWHTFTTY-IPI-
		SEFYYYETY-MSY-
		NLWWMLGYN-NSD-
		WHWSFNKTW-ASA-
		-SYTYYTYY-TETH
		FHWYHPKPW-YVN-
QuantiPlasma	Bsi0453	ISK-LGCAPWCAV--		QC pass
		YSR-FGCMDHCVQ--
		--K-LGCMTECAVTL
		ISKHWLCSVVCG---
QuantiPlasma	Bsi0643	HQLQSTHQHREL		QC pass
		HPLPEAHQHRPL
QuantiPlasma	Bsi0820	--HHH--WGLPTRSYV
		-HVAQWPNLRTQT---
		--MHLSGMGTRIVS--
		---EVH-WLTTRPMGD
		GSASSLEWLKTR----
		RAQLDQQWLQTR----
		-WSIDNTFSKTRT---
		---WGLPNLITRTSA-
		---GLQTWPDYRRTQ-
		-SVSLLGWGLSTR---
		---SANPWLPTRPPQ-
		----DLPPLLTRPGNY
		--IDL--WGVPTRGKL
		--FVIGPDLRKSIS--
QuantiPlasma	Bsi0987	-GYDTIRDLFLLS		QC pass
		-STAIMTRHQLHM
		-SSPAQEARSLLL
		-GSAQIDRMVLMM
		-GDGYSSRQTLLF
		-HSGPRHEHPFTT
		ESRTDVLERLLA-
		-SWTDPPKRFQLI
		-IEMSKREMQFRL
		-DRLQLRDPLQKQ
QuantiPlasma	Bsi1030	-YKPNLDLD-WIWY--		QC pass
		HYD--YRLHSHIRN--
		-YNP-CPYDHWSCF--
		-VTL-KPYGDYERT--
		GMN---VFD-YMRPPR
		-IPTAFPFG-HPFH--
QuantiPlasma	Bsi1093	DNRNTQISRPWD----		QC pass
		---NTQLTRPWVNVS-
		DNFNTQISRPWD----
		---NTILTRPW-HVPQ
		-HFNTQIYRSWTK---
		--VDTIKSRPWSLS--
		-KTDTQISRMWAI---
QuantiPlasma	Bsi1132	--NHQADNRVTWRA		QC pass
		TNNHHQFHPGKW--
		-GPHHLLHKNRIG-
		-HHHTPDWVAKHS-
		--KPDDGHLRLHSR
		-GETLHSHWRLH-R
		--QHDVYLRHTWRA
		LQQASANHANNS--
		--NIYQFHAAMHHR
		-TAKGTNHAQLHR-
		-NHQFWWKYEQHS-
QuantiPlasma	Bsi1147	AP-NIEKFFYLGH-		QC pass
		AP-NLEALIPQHF-
		AP-NLEALTSKFK-
		AM-NLE-YYWKLKP
		APMEMD-WPWYVA-
		AP-NTEMTDWRNW-
		AP-NVERLLLSHR-
QuantiPlasma	Bsi1148	APNLEALIPQHF-		QC pass
		APNVERLLLSHR-
		AINLELLLNHAL-
		APNMEAFLNMWR-
		ALNLEKWGDIRL-
		APNLEHWFQILP-
		AP-MEMDWPWYVA
QuantiPlasma	Bsi1154	-MPT--DKDWEIMLK	Lung cancer	QC pass
		LMPT--D-EWWYLKT
		-IPCYFGPPWCQR--
		-YHN--DDHWTLMLK
		AFPT--DLDWASWH-
		FVPT--DSDWMRML-
QuantiPlasma	Bsi1186	MEVNLEHIIYVS-	Lung cancer	QC pass
		MEVNLEWITHQP-
		MDINLEYQLLHR-
		-APNIEKFFYLGH
		METNLETYWRIE-
		TACDAMCEDTLK-
QuantiPlasma	Bsi2302	-GYDRFWPWTTRQ-		QC pass
		SATPRFMPWM-KT-
		ESTDRYWPWT-KQ-
		SATPVVMPWM-KT-
		-MLSRDSPHPPIQ-
QuantiPlasma	Bsi0732	--HFEHEWQQTNSA		QC pass
		-RNCDPNWCQLPA-
		-RNGDPNWCQLPA-
		-RNWDPNWCQLPA-
		HNHLNTHAMQFN--
QuantiPlasma	Bsi0782	-WHWNAWNWSSQQ---	Lung cancer	QC pass
		-WHWKFLNTNMPY---
		-HVLSRPSTPADL---
		SHWWTRWNALAL----
		SHGRTRWNAQAP----
		-IPWDHPNHVADK---
		--WWSPYNARPTLG--
		-TTWPTVHGQTRL---
		-SHWSWFYRTVDS---
		--AHPPKAPEPHKT--
		-WHYPRLHSWFTQ---
		----RPVESDPPLALQ
QuantiPlasma	Bsi0654	--SGFYPTY-DWWDH-		QC NOT pass
		---NPLPLP-WMLVNS
		--KLPNPLLGDSWA--
		---SYNPTM-TAVPLA
		TGLKQYPIS--SLV--
		DYLRTWPLS--PPP--
		-LNYSYAGH-TPLP--
		--NESVPTM-YQVRQ-
		-QLQTISSN-ILYD--
		--TPSMNNITSRLT--
		SIHTMVPQA-YPY---
		--APDRTAT-TRNPA-
QuantiPlasma	Bsi0731	SPGLSFQHLIST-		QC NOT pass
		-VGLPYTHLVSSL
QuantiPlasma	Bsi0920	HQLAHNTMPMDY---		QC pass
		--SHEWNQDLAYMR-
		-SYPDWIWDLIYQ--
		---LDWSWHYAYSVG
QuantiPlasma	Bsi0694	--RWVHTDTHTFYS---		QC pass
		----GYAG-NHWYDVPV
		-ISGYYDVQDHYI----
		----EYKN-DHWLEKIS
		----KYDSRDHWQLDV-
		-VTAHYMD-DHWYP---
		-STAWYMA-DHWLG---
		--YPLFHEAVHLPL---
		--F--YKN-DHYFMEHD
		LGFDIYSN-DHYI----
		----VYNN-DHWHEPML
QuantiPlasma	Bsi0702	-QYFQDHWYGHNV-		QC pass
		--YWDHHSKDQHYT
		SPFFGSHGYLEP--
QuantiPlasma	Bsi0745	--IQFCTPTGCIPA-		QC NOT pass
		-AIKYY-PRGWQMS-
		QDNSFW---LWYNSK
QuantiPlasma	Bsi0449	---NPLPALTFPDDN--		QC NOT pass
		---TPPPALEWNSRI--
		-----YPALLFPVDIRP
		---YPLPSNPSKETP--
		---SVPPALIFPEAL--
		--SSKQPAL--EDWLI-
		---TVANTLMTPPLP--
		---QHTPGLTFPPEI--
		QYDPVSPALMFP-----
		----APPALMFPPYSS-
		--YYQPPALWFASS---
		--AEFTQTKSFYNS---
QuantiPlasma	Bsi0452	No peptide		QC pass
QuantiPlasma	Bsi0581	IAGEY-TWRYY-TE	Colon cancer	QC pass
		FPDPMGTWRYF-Q-	Lung cancer
		SVDPYATWRYR-L-
		--AVSGCRHAPSCT
		-NADQRCWEGR-CK
		-NCLYPCAGNM-LG
QuantiPlasma	Bsi0585	SG-KQM-IPHNQWP---	Colon cancer	QC pass
		----KL-DGLSTWRFYR	Lung cancer
		-GPVTLQELFQPW----
		-G-TPR-EGYHTMIS--
		-A-TRIPYAVANTP---
QuantiPlasma	Bsi0639	--ED--FIPYFTHLNY	Lung cancer	QC NOT pass
		--MP-MYSALYTTPP-
		--LPPMYTPSYEHP--
		-GT--PREG-YHTMIS
		NSSP-VSLPLLTF---
		--VPPLYSSYHVPL--
		--MP-VMLPMYTDVA-
		TQQSGDWMPLLT----
		--LP-LAPHMVPYMT-
		-TMPMLSRAGMLA---
		YSKP--SAAQMTIL--
		--TDILRAPLYTGA--
		-GVSGPFDGGYLT---
QuantiPlasma	Bsi0686	--VAF---PLYVHSALV	Lung cancer	QC pass
		-NLAVE--SIFPLNA--
		-----QTPPPYMTTTVK
		-EPHL---APYRTGWT-
		NDQNII--MPFMTS---
		YMPLLT--GLHLKN---
		-SNSIP--SPYLTYW--
		--SHMTNQAPYLTQ---
		-HPSLTQVPPYFT----
		IPPRLT--PGFQVL---
		YMPLVV--PHWLDP---
		---NYH--SNWWSTDTR
		---NYE--MPYNTHWGL
QuantiPlasma	Bsi0134	-SFP--TLGYYTKPY-		QC NOT pass
		-FMPWMTPSYYDN---
		-HLS--KHTYYQPPE-
		DVLR--EWLPWRP-A-
		-VIP---YHSWSTRSA
		DYIS-PYLTSWND---
		-HQR--EYVPWLEWA-
QuantiPlasma	Bsi0379	-HV-VKQCSPWCDM		QC pass
		TSLGLFSHEHTH--
		-LPGLYTSYELYR-
		-FAPLKTCYPWCA-
		NQF-VKSCAPWCS-
		NLLQQKPCSPWC--
		-MPEDRSTYAAMM-
		--AGLYTDEELASL
QuantiPlasma	Bsi0076	--ITLPEFLEIHNR		QC NOT pass
		-HAIVAPWIKTAS-
		--MTLQEFLNSRSA
		NELTLNDFLLSW--
QuantiPlasma	Bsi0397	-----KPIVTQLQNVSY-		QC pass
		STPHIKPIVTRL------
		-----KPSVTQLQNVSY-
		---YAKPYNTSVYDQ---
		---NWKPYLTNTYHD---
		NDYSHKPYVTNL------
		-----KPILTL-EPWGGK
		--H--KPIHTLIDP--TK
		-SHPGKPVRTLIS-----
		--LLSKPVHTPLGR----
		--HLTYSFTLTSTN----
		-----KPVHTPLSHLSS-
QuantiPlasma	Bsi0442	-QTPSWTPLPWNG--		QC pass
		-AGPSWKPLPWLR--
		--SPVWTPLEWTDA-
		---AMWKPLAWSPST
		---VNWKPLQWAIES
		---YTWHPLSWAEGN
		--QHQWHPLPWNTI-
		---HHWDQLQNKSNG
		ADNHTWAPLEWF---
QuantiPlasma	Bsi0734	FDSWKPWWTVVA		QC pass
		QXGXXTLVDGGG
		FXXQKPWWTVVA
QuantiPlasma	Bsi0747	No peptide		QC pass
QuantiPlasma	Bsi0777	-HFQAA--TPVWLKN		QC pass
		-HYQLGY-APTWEK-
		-HFQTA--TPVWLKN
		-HMQLPY-QLIWDM-
		TTYSIQNGRVAY---
QuantiPlasma	Bsi0823	--GPRPLGHPTPLE		QC pass
		HMHENPQWEADR--
		--GPRPAALPSNWS
		--GPRPLHMPKHLL
		--GPRPGATHLTML
		--GPRPPIPPHHPY
		--GPRPYAPLSDRP
		--GPRPTPENLNLS
		--GPRPTLPPLVPP
		--GPRPPYTVSLLS
		WHWNAWNWSSQQ--
		HIFHNTHWWQRW--
QuantiPlasma	Bsi0818	---KF-DTG-LDYLRTL-		QC NOT pass
		----Y-DPPKPGFYPPS-
		--YPY-DVY--QRMNRL-
		--YNWHELSRPDLY----
		--KGW-DSG--MMYRDN-
		---KM-DFG-KAMLLPL-
		WPNKL-DAG-TQLL----
		------DRTCKDYFGCRQ
		--AKM-DFR--DMLMKF-
QuantiPlasma	Bsi0832	---KLDI--GKDMLMNT		QC pass
		WPNKLDA--GTQLL---
		---TIPK-SYRELLLL-
		---TI-K-SYWDYLHIY
		----WSL-SAQMYIPHR
		--FPWDLVNKSNWV---
		----FQEYRKFDCPNC-
		---KFDN-PRLNMRLT-
		--AKMDF---RDMLMKF
		-YPKCDY--AKECIR--
QuantiPlasma	Bsi0862	EAIP-WWGHFTFS		QC pass
		FHKPRQWVDW-WS
		SHGT-EYPSWRIQ
QuantiPlasma	Bsi0876	GPRPIASHVHTT		QC pass
		GPRPNITNAPPL
		GPRPYNSTEILA
		GPRPLHPDTSWR
		GPRPPSYMAATS
		GPRPPLSLPAYS
		GPRPPEHHTAYI
		GPRPANIGTITI
		GPRPAHPILVES
		GPRPAPTLESQL
		GPRPHNHMVSNY
		GPRPHPTNMPSL
		GPRPFVAVPNAE
		VPLWLRDLPTNR
QuantiPlasma	Bsi0902	-----SPWWSHLPTNMY		QC pass
		--ATDSPWWAHITS---
		--EQLSPYWEHLSQ---
		--NTLSPYWAHLRP---
		MPPQESPFWRHL-----
		-SYIASPYWQHLS----
		-YMAYSPWWPRYN----
QuantiPlasma	Bsi1328	-ESLVTDKLPKPR---	Lung cancer	QC pass
		----WHWRWTPPDHFI
		--ELVTDKWPKWGT--
		--EVVTDRWPKPSP--
		-ESLATDKLPKPR---
		-ESQVTDKLPKPR---
		EDVLVTDKIPKI----
QuantiPlasma	Bsi1348	VPPHGT-WWRSAQ		QC pass
		-VTLDYGRYKGTH
		VVPAGY-WWQQIS
		-VTWIMVGIRGLM
		-VALDYTRYKTAK
		-FVEKVPFMDVAT
		-HSYSHNIPERMS
QuantiPlasma	Bsi0421	---DFKW-----WYQNYSHD		QC pass
		---NFPW-----WYTHYGPR
		--SDFAW-----WYQSY-HQ
		-DPGFHW-----WLQTYM--
		DARVMHL----MWIPP----
		----WHWQVLNAW-ATY---
QuantiPlasma	Bsi0893	RGTQDMEY-FAMH---		QC NOT pass
		-NETWSEF-WRLHN--
		TAQDDRIF-HMMH---
		RGTQDMEY-SAMH---
		--TECLPYPLCLYN--
		----CLPYPLCRGTAT
QuantiPlasma	Bsi0119	QFWTITTTLVPH		QC NOT pass
		HLDNRFPFFFPG
QuantiPlasma	Bsi0783	-HQDL-CRQTMTRC--		QC pass
		-YDTLPWRQPLAS---
		SRDPMIAIESSP----
		--LDL-CRHTRG-CHL
		--WHS-WYLPSLVSG-
		--WHFTWWVDNRMT--
		--SHYTWLWSRYSG--
		GHWHY-WSYTAYN---
		-APPT-KSNTVQDL--
		--EANKDTTPGWLE--
QuantiPlasma	Bsi0919	TSMPATFWHLKQ		QC NOT pass
		GTMPNTYRHLRQ---
		MHHEMSAWMFPL---
		--SKYCSWDCQLAS-
		---SHTVWMQNQTPH
QuantiPlasma	Bsi0993	--DHTYH-HTVWT-EL-		QC pass
		--TINAW-RSWLLST--
		-SPLTFYGQTMIS----
		--DRPYYERVVLAK---
		----DHY-KTWHAMHNY
		-ASF--Y-RDYYSNRT-
		HASFNYY-RWYYS----
		---KTIY-HAWWTAEY-
QuantiPlasma	Bsi2487	-ESEFALYMKYLY-	Lung cancer	QC pass
		--SEYVQYLRFLGI
		TLSEFELYLLTL--
		-QSEASLYLKLVK-
		-VSEFWWWDRLTM-
		AWSEYSLYKRFM--
		--DVSGKWLKLLTL
		--DYHDPSLPTLRK
QuantiPlasma	Bsi0106	-YSPSAPGWPPMQ----		QC pass
		-HSGSAS-YQTHAA---
		--HEAMGKTPPYTL---
		--TSPSP-WGDLRSL--
		-QLIVMP-GPALNS---
		---ASTGNSSTSTPR--
		-HHPTME-SMTHSP---
		-WH-TSPLTDPFTP---
		-TAADHAINGGVN----
		-EALNTKLCMACP----
		--LDMHRDTYAWSD---
QuantiPlasma	Bsi0121	MRLDPH--WIFHPG-		QC pass
		NGWSPFGSHIYW---
		--YDQF-EWDLALSS
QuantiPlasma	Bsi0137	TYHP--HPMT-PDLP--		QC pass
		DKLHRYHIMQ-PD----
		--TPGLHWMQ-PERP--
		--IAPSHLMS-PEPN--
		---AHMHPMA-PDPLV-
		--LQQRHLMD-PDLA--
		---WTYHPMQ-PDSTL-
		--IRPAHPMT-PDAV--
		--KGDLHPMT-PDPR--
		--LP--HPMT-PSRPIF
		--LPWQHPFA-PDGP--
		-VTPPIWPVDLPS----
		---DFFYPLLDPPST--
QuantiPlasma	Bsi0767	FMRPLGEAMNSR-		QC pass
		-EANFRLFEWARY
		-GINPGWYINSNP
		VGKNLGEAPHSR-
		-DRWLDVQNQLRY
QuantiPlasma	Bsi0846	-----F--MRPLGEAMNSR		QC NOT pass
		-----W--WSNPYLWTSRT
		---HNW--W-GFWPMMPG-
		WDLHRW--W-GMPRW----
		---HDW--W-GFWRYQQA-
		-----WH-W-NAWNWSSQQ
		-----WPFW-YHSNFSHL-
		---FHWT-W-QFP-YTST-
		---SSS--LHSLGRVLK--
		FHKSFYTNW-----WLP--
		-HMNSFFNW-----YFQR-
		--MPSK--YQNHPDHP---
QuantiPlasma	Bsi1144	-HEPDRLTTWLLR------		QC pass
		-GKPPNNQPWLWF------
		----LSNDRWLHQ--PPR-
		--KPDELTTWLLR--N---
		-----LSHQVLKL--PGKL
		---HNLSIYWPNT--PA--
		----YWNDRYLWQ--PPL-
		------YSNWMDLKKPNR-
		YESPRSPTSFPK-------
QuantiPlasma	Bsi1462	Not tested		QC pass
QuantiPlasma	Bsi0365	--NP--GSMYPPWHHR		QC pass
		FVNPYTGADNLP----
		--VP--RWPANPQYHM
		--SD--RDEFLRLHRR
QuantiPlasma	Bsi0501	HYIHPHFYPRAV-		QC NOT pass
		HQI-LHSHPVSVQ
		H-I--H--P--V-
		HYV-AHAHPTSSM
		HYLHPHTYTPVR-
		HEI-VHAHPLVRG
		HTI-LHSHPVKLG
		HLT-PHAHPVFMS
		GRVYITDNTWIW-
QuantiPlasma	Bsi1298	---WSLHDRMNKVWF		QC pass
		QAPWEIYG-APSI--
		---RSLHDRMNKVWF
		---WSRHDRMNKVWF
		QAPGKIYG-APSI--
QuantiPlasma	Bsi0112	HDDWYISTSHTD		QC pass
		GNLSYSAQMQLL
		SSNELSLSAWAA
QuantiPlasma	Bsi0474	No peptide		QC pass
QuantiPlasma	Bsi0762	--LPPRLNHPLWPT--		QC NOT pass
		--LPPRLQNPHYST--
		--LPPTLLAPWAIP--
		--LPPTLLHPLFAP--
		--LPPMLQSPWFKK--
		--LPPVLQPPWGNM--
		--LPPQLQHPEYEH--
		WHTHPRLQ--WSMA--
		--LPPRLFSPAYSP--
		--LPPTLKRPDYSV--
		----HWWHISWAPESS
QuantiPlasma	Bsi1046	THDPGKLHAI-VR-----		QC pass
		-Y-WGSLGFY-VRHE---
		----GWWHYP-WEAA-WH
		--ACGHMYCV-LSKD---
		----WHWNAPWWNGV-Y-
		----WHWASF-TRLYSY-
		-----QWIVT-QQYIPMT
		-----TWYIHDIEVVPF-
		-----KMLPP-SLLKTYK
		-----HNGLVTYWLQRW-
		----GGYHFT-TELIPW-
QuantiPlasma	Bsi1815	Not tested		QC NOT pass
QuantiPlasma	Bsi0077	---DRMM--WKEWLNSN		QC pass
		---DPQMPRHPANPL--
		---QPEY--WRAWLSNP
		---IP-MPSWMSALKH-
		--YHP-LPKNPATPR--
		-MTIPHNAANP--PT--
		-IS-PTNAANPT-PR--
		--SLPNVQPWRTFL---
		---SPSA--WHNFIFSA
		---VP-PPRWFSSALW-
		---WPQLMANPH-SFH-
		--NTPDM--WRVFLHG-
		YPTSSHA--WHRFL---
QuantiPlasma	Bsi0111	--Y--PKHWRDWSLIA		QC pass
		SMYLVPREWTVW----
		RDFCHPMDPCTL----
		SHFHGATHWELD----
		GP---PPHW-LYHFRP
		----NPPAWTNTPYHR
QuantiPlasma	Bsi0133	AEK---WRSDLPPDF--		QC pass
		TPLTT-W-LKYRPD---
		FQLPTNY-LKWRP----
		------W-----P----
		NHSLDKW-SKFRP----
		NY--YAW-TKFRPLK--
		NIH--SC-LKFRTDC--
		GMG-HIW-TKFRPV---
		DTP---W-SKFRPVGT-
		DQP-----LKFRPNNEY
QuantiPlasma	Bsi0145	YTP---LYLRSFMQD		QC pass
		-TPS--PWTLVMLDH
		DRTGSEPGLHG-P--
		GRG--NHWLQG-AQW
		GRV--NHWLQG-AQW
		MDVYTWQLLHA-P--
		WSL---NWSEMLILR
QuantiPlasma	Bsi0147	ISVPPNPHHWHL		QC pass
		ILSEPHKGFMYI
QuantiPlasma	Bsi0154	--IPK-WRYVTDDYI-		QC pass
		--IQKQWDPHRRPI--
		--IDK-FPPWRSNSA-
		--MVK-HRDTSHNLL-
		--IPK-YRPAP-VPNL
		--IEK-YRNIPELTN-
		--IPHKWSRLPAVP--
		AQVAR--NPLQLNS--
QuantiPlasma	Bsi0215	--SVIRDIPFGPYS		QC pass
		-FTVTHG-PFVSYI
		QMQYWQD-ERQDP-
		EMATWVV-DRTPH-
		-SHIPESVITMTF-
		-SHIHSDRPWQLM-
QuantiPlasma	Bsi0218	VNPDYPRLNDWP		QC NOT pass
		--QIYA-LNRWLDAM
QuantiPlasma	Bsi0240	-KHPATPDPLWMR---		QC pass
		YFNTMPPAPLYQ----
		--WTSTPDPLYQKV--
		----DPPADLSMRLYD
		-THMHGPDPLWIR---
		----SPPAPLFQSDLS
		----SIPWFIYGPSTR
QuantiPlasma	Bsi0245	TWSDYLK-QNWKN-----		QC pass
		-YASSTTWWKWVT-----
		-VTSKYG-W-WSNVQ---
		----SYR-W-WMPDMGNA
		----FYP-PAHLPYMGK-
QuantiPlasma	Bsi0253	SALWDKPANWEV		QC pass
		ELSFDRPWLGRL
QuantiPlasma	Bsi0260	---GSHHL--YDWWDGP------		QC pass
		---ADFSG--TVWWDGP------
		-------D--LKWWDGPNFHN--
		-----------NWWDGPNALGSW
		---QAF-----IWWDGPSGA---
		---ANLMRPWLPWWD--------
		HRHDALLD--KSWY---------
		-------T--CPWYDVQCAWL--
		---TPVEF----WYDRWHR----
QuantiPlasma	Bsi0269	-TVLQDLY-NRPLS---		QC pass
		-TILQDLS-QYYMK---
		-TVLQDLN-YHHNA---
		-TVLQDLL-RGSWR---
		-TLLQDLY-PLYLN---
		-TSLTALYSPGSY----
		SPDLRLTL--SSIV---
		IPMLNHPE--QGFR---
		SQRLHSMI-FQPF----
		--SLNSPP-PKYLAT--
		----NPPQ-MRALATVA
QuantiPlasma	Bsi0279	--SIPDPKTRSWFP---		QC NOT pass
		---F-DS-WKPWWTVVA
		---AQDP-NNVWNLLL-
		MIKHPYPLKPQW-----
		SSHFNKMFPPLW-----
		--SLIRN-KPQFISS--
		---NFTYMSNLLGSM--
		---VTVSRGAQLSSG--
QuantiPlasma	Bsi0281	-GRVYITDNTWIW---		QC pass
		--HIQYHPHPYLPV--
		--HLTPHAHPVFMS--
		--HYVAHAHPTSSM--
		--HTILHSHPVKLG--
		-~HYI~HPHFYPRAV-
		CDWYCRHYLPRW----
QuantiPlasma	Bsi0288	No peptide		QC pass
QuantiPlasma	Bsi0300	--WHWNAWNWSS-QQ---	Lung cancer	QC pass
		---TALQDTYVA-YKQ--
		--WHWGQPYWLV-PA---
		----WHR-HWYS-APDVQ
		----WPLWHWQS-LSNY-
		-----AGPSWKH-WVGFT
		---TVLADVYIP-YHT--
		TSHEPPAELWMR------
		-THPNKGPVWKV-S----
		----QSGPTWKT-HFPY-
		------FPSWMHAWYSFQ
QuantiPlasma	Bsi0302	--IMIPP--YDELLKR---		QC pass
		--AIEMP--WEFE-QWY--
		-----CP--WELETQFFCS
		--RTSLP--FDL---WPDN
		--AWRMP--FDLG--YYQ-
		--VTFYP--YDLG--WYA-
		LQAMHLP--YDY---HP--
		--GNMGPYGWLPTL-----
		-WQMTAPHGWMPA------
		-WQTNCP--YLHCGP----
		-YPSVNE--WIKFRV----
		-LTQTPP--WLHLGP----
QuantiPlasma	Bsi0309	YANPRTQLNWWD		QC pass
QuantiPlasma	Bsi0311	VPSHWHNLQRYY--		QC pass
		-YTDWDTIHTHPT-
		--EPWNGAYHYHER
QuantiPlasma	Bsi0314	No peptide		QC NOT pass
QuantiPlasma	Bsi0327	IPRPLNLSTYLT		QC pass
		SPPPLNLAQYLT
		MPRALDLSSYLS
		DVTEMRLWDYLN
		LPRAIPLDHYLN
		SPVPLWLDSYLN
		SVVPLPLSRYLQ
		IPTKLNLNSYLN
QuantiPlasma	Bsi0348	No peptide		QC NOT pass
QuantiPlasma	Bsi0355	NCAH-PICPPWTI		QC pass
		QHPWNPLWRPWP-
QuantiPlasma	Bsi0394	H-MKYNTFNHQHY		QC pass
		H-LSLDHRVISSK
		W-TDWENWPSTPT
		HALAYQPRPMHH-
		H-MAYNSMTHFHS
		H-VYGESLSHLLA
QuantiPlasma	Bsi0395	--SMQWFDPIKDLP---		QC pass
		TSDRLFIDPLK-F----
		-----WHDPIHMGIASV
		-----WHDPIHTARVPH
		-----WHEPIHLSSHTP
QuantiPlasma	Bsi0400	SLTWAERASLRL		QC NOT pass
QuantiPlasma	Bsi0404	YSFQQRLWELKP		QC pass
QuantiPlasma	Bsi0408	-KHSTDI-LYTQ--WA---		QC pass
		-----TL-PPQW-AWMGPT
		-KHSTDI-QYTQ--WA---
		-STPDDL-PHQW--WR---
		----WHT-PESQ--WAHPF
		----YWY-PHIP-LYMMP-
		----TSY-QHAIPAFLL--
		---GWRD-GYLQ-GLVH--
QuantiPlasma	Bsi0414	Not tested		QC pass
QuantiPlasma	Bsi0418	--TVLPDMPSYG-YH-		QC pass
		----YPFAEMRHWWPS
		---EKPEYRYAPAGG-
		--QVYPSKNHLR-SE-
		---ESPKSNSAPEYF-
		---TNPSYPPKF-YTT
		---LDLSVHSTEMHK-
		SIQLVPRLASAP----
		--TYSPHTWNMATH--
QuantiPlasma	Bsi0426	QLAPSDYFYVVH-		QC pass
		-FDDQQLMYLVMF
QuantiPlasma	Bsi0429	SY-LEKFPGHW-EL		QC pass
		-WSSQEWH-DWPDA
QuantiPlasma	Bsi0435	--WNLPPMNPLVKK--		QC pass
		-MI-LDPIDPFRWM--
		-TANICYFPQWCE---
		---ALT-TQLWYEHGP
		--YCITPACVYAMS--
		-NW-LEPVDPFAGR--
		-FYPITPYQAYML---
		DPW-TTPFLLNMM---
QuantiPlasma	Bsi0447	---FNLHQMYGAVDH		QC pass
		---VPKNTWWRDWQF
		---VNLHQLFSANRG
		---VNLHNLYDTAGV
		---VNLHMLTSFSWH
		---ANMHKLTARVMP
		---ANLHVLTSALHH
		---GKLKTLEHWILV
		---SDKYHLPVTKTG
		---INMHAYTSNPMR
		MWPDGNHMLYGR---
QuantiPlasma	Bsi0451	TSMTTKWFQAQE		QC pass
		TPDTARWWDRVY
QuantiPlasma	Bsi0455	--ANTWIEL-LQARP		QC pass
		SRAQTWTDTQLF---
		--YPHKVPVHLTAR-
		--TDLPVPISQADM-
		--VDHQAKA-MNRLK
		-AMYTLLDE-ILRL-
QuantiPlasma	Bsi0460	-WIWP-SDGRTKIP		QC pass
		-WYWP-MNSLPHRS
		-TWWPPLDQWRLN-
		-TVLPDMPSYGYH-
		DSTYG--DRVQRSG
QuantiPlasma	Bsi0480	YSFQQRLWELKP--		QC pass
		--HHIPIWELRPAL
		YSCQQRLWELKP--
QuantiPlasma	Bsi0485	-LTKEQWHQRAAS		QC pass
		HPDAHPFMMRAP-
		HPDAQPFMMRAP-
		-HFPHGNHPFRTH
		HSYTHPFLDRST-
		HQLPHDFFQHRT-
		-SLEQHFPKYYWS
QuantiPlasma	Bsi0489	--LSWPDWATMHGM---		QC pass
		-TLWPETWNEWRK----
		---WPLEYDDLMLPR--
		-GTIDMMWYTFRT----
		--INVWEWVEYSRY---
		--HDSAKFDPER-YP--
		DKPRESIW-EWHW----
		-NHHLWYYSPHAP----
		-TAATLRWSP-Q-IE--
		-AQDLRKFDPLR-F---
		-ATPLLRWSP-S-YQ--
		-FSCQCDWFSFSA----
		QSLSSTYWDSLR-----
		--LDIGMLTDMLRN---
QuantiPlasma	Bsi0503	--KTLDKYGNWMWN--		QC pass
		WHDHLPRPPNK-W---
		--RTLSDH-RW-WEYV
		WHDRLPPDPGL-L---
		WHDHLPMRPGR-G---
		--TVLQDL-NYHHNA-
QuantiPlasma	Bsi0507	SKSLK-WNDFPP-W---		QC pass
		--DPKNY--DPP-WLRV
		--AMEHW--YPP-WVQT
		--NPQNY--YPP-FLRQ
		--ELK-WNWLPPPYR--
QuantiPlasma	Bsi0514	---WWDHELTHYQIA--		QC pass
		---VFDREYRYWEAL--
		NLQTVDVEGQNW-----
		--RIPDYEGTRWHQ---
		-----HHEGTRWIPYAA
		----EHHEDGHWTGQY-
		----IDKEGGNWTPVL-
		QHTTLDKENLMW-----
		-----QHEVPGWHPTLR
		HGQHNDIENRTW-----
		-----APGGRAWHGSSE
		---NHEHRSGHLLVA--
QuantiPlasma	Bsi0516	------AWYPFPPPHIRM		QC pass
		-----TLWRPCPSCSAF-
		---YPGHWHPFPT-YL--
		LSLREIHWRPFP------
		-----NKMGPDDKYALT-
QuantiPlasma	Bsi0540	--WETQE-EWRDHLI--		QC pass
		--WNPDT-QLSWNLR--
		--TVTDT-QLSVLLR--
		--WTNQMLTYGRQF---
		-GLLAQD-K-IYQIT--
QuantiPlasma	Bsi0545	No peptide		QC pass
QuantiPlasma	Bsi0548	--QTGLPRFLNPTL---		QC pass
		HGQHHFPRFLNP-----
		-QDLSTSQWAAYY----
		-----QPRFLNPPTQPL
		----NPPRFLNPFQHS-
		---WNPDTQLSWNLR--
		---WETQEEWRDHLI--
		-NAWTEHNKTHVP----
QuantiPlasma	Bsi0549	DLTMFGDVEWIR		QC pass
QuantiPlasma	Bsi0551	TPVPWHNLRWLP		QC pass
		TPXPWHNLRWLP
QuantiPlasma	Bsi0566	TVTDTQLSVLLR----		QC pass
		---ESQWQVYHRTQW-
		CQLTRP-QLCNSP---
		TQFGQR-EVYKLT---
		---RPP-QQYVDMYWT
		--TQDAFKIHTMHY--
		GLLAQD-KIYQIT---
QuantiPlasma	Bsi0571	--FHRGYDQPHPRY---		QC NOT pass
		HLTHAR--QFHHNH---
		-LDRARTDPMHPR----
		--QHQG--DLHPRYPN-
		-NHYMG--NVHPLVV--
		--DHMG--IIHPRNRL-
		--ALLN---LHNSTLRG
QuantiPlasma	Bsi0573	-VPYAWENSNLVS--		QC pass
		---THHESMKSMFGA
		AGWSEIYYGTLF---
		---NEYEMHPFLFPT
		-NDYESTLHDLMF--
		-AWYESSAKSLWM--
		-WHHEYSEHLFSF--
		NLAMHHDWGRIF---
		-TWIEYARADMFR--
		THWWEDHHPWNW---
		-ALYHLEHSIAMF--
QuantiPlasma	Bsi0588	DHVMGTPVHPLL--		QC pass
		-FHMNK-THPLLGD
QuantiPlasma	Bsi0593	-TEEHWDNWHALK--		QC pass
		-LTCVLCDYSKAL--
		TYLPLPLRQSAH---
		-LQCLLCNSSANS--
		---DPWHLQARQRLD
		--GASWHSLSDGPF-
		TLVPPWLRTHPH---
		-TPTTWEAWHLHR--
		AQILPWER-ELYR--
		--QSSWELFHRLNA-
QuantiPlasma	Bsi0607	--MHHEMSAWMFPL		QC NOT pass
		--MHETDGGIGRLW
		--SHESSGALSFLL
		-SNPFEDLPNIFN-
		VPKYLENPPWTW--
QuantiPlasma	Bsi0624	-LP-GLYTSYELYR		QC pass
		ARPLGLFTAQEI--
		TSL-GLFSHEHTH-
		TVP-GLKSHTHTM-
		FHR-GYDQPHPRY-
QuantiPlasma	Bsi0630	TVTYNDREGRHW-----		QC pass
		NLQTVDVEGQNW-----
		----IDKEGGNWTPVL-
		-----APEGANWTLSVR
		--VPQMVEGTFWRP---
		----HGHENPLWTPLP-
		TESAPLRENPFW-----
		INNPFSRENAFW-----
		--LPLWLENNMADM---
		ILQKSDRENSQW-----
		--FPHWIED--WPRAG-
		-----DYEGATWRASPD
QuantiPlasma	Bsi0631	--TDYEGRHWPALA----		QC pass
		------VPNWLENRMLIS
		------VPYWAENMPHSA
		ITEHAERGAWDP------
		-REDTNLPRWLEN-----
		--YDRENLLWPSYG----
		------LPLWLENNMADM
QuantiPlasma	Bsi0633	-DWSLTQRLTQL--W---		QC pass
		---ATDAWFATL--LSP-
		THLNAGQWWEYY------
		-----SQWEDYYTRWKL-
		-----GQWDEYYGPHXD-
		---SLSQRFTYYP-WL--
		---GHTQMHVLLDSL---
		----HSPWMYLMTPRA--
		----HSTMSQHKAYYH--
		------VMYGIYTPYDVI
QuantiPlasma	Bsi0660	No peptide		QC pass
QuantiPlasma	Bsi0670	-----SNWTFDIQPTHI	Breast cancer	QC pass
		----NYDYPHLTQKMR-
		---YNERIGVTYIVP--
		---YNPESTYATQGT--
		---SNPEDTYLSYHM--
		---LDWSYKYSQYAQ--
		----DPESTWQFNGSK-
		ASCQDPEATWLY-----
		----IPPTNHPLTDTA-
		--MTWPEDTYPLYR---
		---TSPQATWPHVAA--
		-NMRELELTWSTR----
QuantiPlasma	Bsi0671	VNYKLYSQLQYP-		QC pass
		AD-TLWHALIYPP
		LH-IPHSVLFYPP
		LH-QKWDYLVYPN
QuantiPlasma	Bsi0679	No peptide		QC pass
QuantiPlasma	Bsi0689	No peptide		QC pass
QuantiPlasma	Bsi0692	----TDYEGRHW-PALA---		QC pass
		---YLDRENAQW--TSN---
		---YLDRENGQW--TSN---
		APFEIENNQGEY--------
		----IYKERGNWTPVL----
		----IDKEGGNWTPVL----
		---AVDYEGQHM--RYH---
		---HHGESGPVW--GSQ---
		--VPQMVEGTFW--RP----
		-----THEDPQWQNYNH---
QuantiPlasma	Bsi0709	No peptide		QC NOT pass
QuantiPlasma	Bsi0763	-SYP-AL-DRIAVFN-	Colon cancer	QC pass
		--DR-MLMRPTEERA-
		--HSFTWWWSAPPY--
		--HP-ILSHKVLPYH-
		--HPLKMPRNYYMF--
		-AGS-GLTDYVLPP--
		HDFT-DIPNLLVT---
		--WSDDLSLLWFTR--
		--DRLPL-NAMILAG-
		-LVN--F-ESITSLNG
QuantiPlasma	Bsi0765	DNL-RETLYAFLS		QC pass
		-NMSREELYRMLV
		HDY-RTYLYNQLH
		-RWSPTDAWMLYS
QuantiPlasma	Bsi0781	---SDSWLNAF--FPTV		QC NOT pass
		GRLTTENLNAF--F---
		YHADNDWIYAF--L---
		--LCHFWSSPCPTF---
QuantiPlasma	Bsi0786	FADYEHWPILHA		QC NOT pass
QuantiPlasma	Bsi0789	THVYQN-PGRHQA	Colon cancer	QC pass
		SLNSPP-PKYLAT	Lung cancer
		TWIWNL-PPAPRG
		ISNLGD-TVTMVG
		ISNLGY-TVTMVG
		-NQWLHSTQYIYE
		-FHWPHIHSYWLA
		-WHFTWWVDNRMT
		HTHTPN-NGRFLP
QuantiPlasma	Bsi0795	--SFSPPGNLPLAR		QC pass
		ESQFKYWHPSVI--
		SSTFAHNSATVI--
		TSIFAWTASSVI--
QuantiPlasma	Bsi0837	GHEEAYTNYTRY--		QC NOT pass
		GHEE-RTALKQYP-
		GHEEADTNYTRY--
		GHEE-WCDRCILP-
		GHES-MSHFPEKL-
		GHES-LSHFTFRK-
		GHES-NPMWTHSP-
		GPRP--PAFGNWQS
		GPRP--APINENLF
QuantiPlasma	Bsi0850	YCFPTGYCDR--AT----		QC pass
		MSNSIAHRHT--PT----
		-SW-WHHWRM--QPDF--
		DSWEWVQLQS--VR----
		---HWSNWWYDYTQW---
		--WHWDFWPG--VNWR--
		----WHWFPN--HHYHSA
		SYWPWHYWMM--SN----
		--SHWYTWYQ--ATYS--
		--WLSPYWSF---YYKG-
		-SL-TRYFDL--YSHN--
QuantiPlasma	Bsi0853	EPDYMHEPWASL---		QC pass
		TSWYM---WSDRHQA
QuantiPlasma	Bsi0861	-MPQVP-ETAYRPP-		QC pass
		FDPRTA-HSDSQP--
		--EFCI-YRGWECKI
		-MPQVH-ETAYRPP-
		FDPWTA-HSDSQP--
		-EPQIDWWTAYHD--
		--SWTW-HADIPRMK
		-GLYNTAFLSRDV--
QuantiPlasma	Bsi0866	MNSNLWNYLSKM		QC pass
		TGDTTPGKLPYP
QuantiPlasma	Bsi0885	No peptide		QC pass
QuantiPlasma	Bsi0894	No peptide		QC pass
QuantiPlasma	Bsi0895	-HHEPYHKIHEPS-		QC pass
		YLPWGYRDGWFV--
		--HDMLHDQWLAMY
		--NMSVPEVWRILY
		--HGPFDYSWYMDY
QuantiPlasma	Bsi0896	No peptide		QC pass
QuantiPlasma	Bsi0910	--DGRDGLFY-AWEL		QC NOT pass
		--SWIPPYTWSAWG-
		SHEWNQDLAY--MR-
QuantiPlasma	Bsi0917	HPSLQDHAHTWQ		QC pass
		TERGLTLSGIWF
		TERGLTLSGIWL
		GPRPAPINENLF
		HNNVQTHLHTTS
QuantiPlasma	Bsi0927	-----KMTYEASEWFRQ-		QC pass
		----DNLTQHGNATYN--
		----FSEIYHDPTLWQ--
		----FSAQYTPPVSIS--
		-----SLHDRTPATAH--
		---SLTAATFPIKTY---
		-LQAGPRP-MAPTV----
		----GPRPFTAPSVYT--
		----GPRP-TPLIVQSL-
		-----QLAQQGLQTFPS-
		-----YKENIGTQVTRV-
QuantiPlasma	Bsi0929	-----GDSPWWMDFERN-		QC pass
		-YVSTDDLPPWIR-----
		------STHWWLMPSSFP
		--NPGHQHAWWITR----
		---THPQLPWYILTP---
		SFNSSEVMPWW-L-----
		------QVRWLPPAKYNQ
		----FDTLPWYMTHTF--
		--DQNRNLPWWMTP----
		--NQHDNKYWYIHS----
		-----DTSNWWMLDTPV-
		---SVSILPWWNITR---
QuantiPlasma	Bsi0934	CYAAGRLMGLP-P---		QC pass
		---HPRLMGLPVPSV-
		---STAKEAMQKLAG-
		----LPSNSMKYATTT
		----NYVETIRSPMYY
		---SIRLYGAP-PANF
		---APILKGIP-PDQM
QuantiPlasma	Bsi0974	GHEERHLLSVEK-		QC pass
		GHEEREYQMMLQ-
		GHEEWFPHNMNK-
		VEDHTYWKYRLN-
		GHEESLPTHSHR-
		GHEERSRHPVPS-
		GHEEHYTIGSMM-
		GPMRTLWSYMYP-
		EEDYSWYKYQLR-
		-FHWNFWMSQPTV
QuantiPlasma	Bsi0990	SASKNPSNEFLL----		QC NOT pass
		---HEPSYTMQMHTS-
		----APSLTASFSGTP
		-QFEMPSLTLRQS---
		--WESTSSLHRWAI--
		-AVEQKSYTAYSE---
		FDRDYPSLTNSM----
		--VQSEEWSTAYLI--
		-NWNSNTWWGEHL---
		-NISNYVWAHSHR---
		INYKLPERWMRS----
		-KYAPPELSLSAL---
QuantiPlasma	Bsi0991	Not tested		QC NOT pass
QuantiPlasma	Bsi0994	GADHY--WTAM-AFS--		QC NOT pass
		-SSWYDKWIS--SLS--
		----Y--W------S--
		-VEFP--MGAP-RWLP-
		---WP--FMRTSSYNLH
		---YQPDWNRLLELM--
QuantiPlasma	Bsi0995	-G-ADHY-WTAM---AFS--		QC pass
		-GIPMHV-WRNP---AA---
		--------WPVMRTSSYNLH
		SPISEQF-WFDW---P----
		SRFPVHVEWVQI--------
		----YQPDWNRL--LELM--
		--SSWYDKWISS----LS--
		CPKSVLS-WACD----Y---
QuantiPlasma	Bsi0997	-----TVNNHLKFAPNR-		QC pass
		---DSWVAHQLKYRP---
		----HDKFDTSRYMTM--
		--SPHFKTDPFRFS----
		GLPPSVKYDPTR------
		-----FKYDPGRAGQLD-
		-QLP--KLDPNRYYG---
		ANMWGTKFDQ-RF-----
		-DLEMYKFDRSRY-----
		---SYAKFDPIRHEQ---
		---YPAYVPPEKWRP---
		----EAHFQPWKFRPA--
		WHAP--KYDPNRYE----
		------KYDPTRITTMWR
QuantiPlasma	Bsi1000	-APYLTSWTKPRP----		QC pass
		HVPMG--IGHSHPS---
		-QPPAMPWMLWPH----
		-IPEAS-YRTVPSM---
		-GPKTG-SQLISYM---
		-MPWSA-PSDSHRT---
		---WHLTWLPYSYVN--
		-KLWHHSYYVNTV----
		-KFWTHHWPT--FVE--
		--WWNS-SALLSGIA--
		---WG--WHTHSYWAVG
		-TFWS--WPTRHWLT--
		---SMS-SRLLADVIG-
QuantiPlasma	Bsi1003	No peptide		QC pass
QuantiPlasma	Bsi1009	Not tested		QC pass
QuantiPlasma	Bsi1012	TTLNTYATDLWL------		QC pass
		----HLARDLHLASSS--
		----NFADDLKLALTP--
		----YWADDLQLSSSP--
		-----YSYDLWIAYSPR-
		----NWMDDYMRIGSP--
		----TCNVHDWMCWHR--
		----YLQQPHWLMMYM--
		------CPDLHFCFTSRG
		HQAQSEAQDFWL------
		-LMAMMAEDLYIS-----
		--ICTFP-ELCIK-NP--
QuantiPlasma	Bsi1023	Not tested		QC pass
QuantiPlasma	Bsi1033	GTPTLRAWWDIM		QC pass
		VQFDWNKYWSFV
		GTPTLRAWWDNM
		YSLSQGNFWEIT
		WNLHSSPHYLLT
		DCITSTDAILNC
		SDWRWSQFYMTM
		ISLDTTGFYYWT
QuantiPlasma	Bsi1034	No peptide		QC NOT pass
QuantiPlasma	Bsi1036	FLDFEPLLTLNP---
		-SSWLSLYVPNRL--
		FNSNPDNFRRNA---
		---WHDVLGPHKISP
QuantiPlasma	Bsi1042	HEPDRLTTWLLR		QC pass
QuantiPlasma	Bsi1048	No peptide		QC pass
QuantiPlasma	Bsi1060	----WEPW--WHSPMGIH		QC NOT pass
		DCLPMKPFS-WTC-----
		--KNVDLFY-WLTRE---
		-ARPINVCDLLLC-----
		-SAWFDFLIPWTE-----
		-KIPLDALQ-HLTN----
		APHLMSPF--FKYP----
QuantiPlasma	Bsi1065	-GGTLDMWAWAVF-		QC pass
		--WSYQEWRVHHQG
		KPW-FEEWDVHQL-
		-SQCCAEWSSYQD-
		--FSLQEYRANNSR
QuantiPlasma	Bsi1071	No peptide		QC NOT pass
QuantiPlasma	Bsi1075	-EWIDGVQLP-GLE-		QC pass
		-YETD-MHFTNQII-
		-DHKD-SHWPWKHP-
		-NHLD-DHWPITFG-
		-DFRGKTDFMKLW--
		LTLQDPTLWLQR---
		-APHPKNPYEPPF--
		--NPGTMKLHATEA-
		--ALE-LDLINSYHF
		--YTN-CEFDSCWQG
		--LTPQVPFSLDRP-
QuantiPlasma	Bsi1084	---GWDP--TVMKAPRA		QC NOT pass
		---YLGPN-PVHQKGL-
		-----KPICPTCPHTPL
		TGFWHCP----NGCPR-
		---GWNP--ELMKVRRE
		---LINPI-ELTSMNR-
		---LINPY-ELSNAPT-
		---WSVPH-GPNGFKA-
		---WPYPT-PNSTYHG-
		---GINPF-PMIGTRS-
		---FYGPN-PRFPYPM-
QuantiPlasma	Bsi1085	--WSYTWP-KYKPEL		QC pass
		--STTAWKIGMGTE-
		TGFHPTWH--YSPF-
		-NHWHSWFFQTGS--
		-MDMSAWLVKLNA--
QuantiPlasma	Bsi1091	AYWNHPYTNEFT---		QC pass
		---ADLQRTQPNPEV
		AFWWHPTNAELF---
		ELWMRPYMSTPV---
		--WHESTVMMTNNR-
		--WHETLEMKSRTQ-
		--WHDSVPATLRIP-
		DIFYRPWQVPMD---
		--NTDVPRSMPNPE-
		-MHGDALYHRENK--
		-HHIRTALTLWSA--
QuantiPlasma	Bsi1092	-HGPLSTHNFVLP-		QC pass
		-HGPNSAHPAIRP-
		-HGIYTTHPASQA-
		ERGPWNETTYGQ--
		--LPVHLRALEDLK
		-HGAQSTHALELQ-
		-HIVHPTAAWVWL-
		-SRTAADEQFGSY-
		-TLEYGDRAPKR--
		-YRSILDEQY-TYS
QuantiPlasma	Bsi1094	SHAYSASDYTPR---		QC pass
		-ELWAPQQSGMNS--
		-TVHPGYYWIP-RD-
		--GLPGDLWRPNIA-
		--EIPGDKYRPRVH-
		---WEARDYDPRQIE
		ETASLAGFYAPW---
		-EVFYPSWYSPRM--
		GEDYSAAQYAPY---
		-DVWPGELWRP-IM-
		TEQWQ-HVLPPKT--
		--NPTAKMYTPMYR-
QuantiPlasma	Bsi1114	ISINGPMWWGIK----		QC pass
		NAGAVPP-WYRGI---
		-AGYFHA-WHSWLS--
		--WHWN--WMRLDPMT
		--WHWNA-WN-WSSQQ
		--FHWH--FLQSVPFN
		--WHFPNWWSQRAL--
		HLWSWNN-WSFKY---
		--NHWHS-WFFQTGS-
		--GPMRTLWSYMYP--
		---FHRTWWSAPSSL-
		--DHGPDEWSTRWQ--
QuantiPlasma	Bsi1128	-FFDNYN-VPYDPS		QC pass
		-GFDWWI-SRDNPM
		-FPNPFH-LLNMHM
		-LVDNWS-VQAYLD
		SHNPAYN-HWQYE-
		-MYNNSN-VPMTEL
		-VEDNWL-RLLNLR
		WHYSGWL-RPSQT-
		-CPENWW-FCNTHS
		--QPPWHPMLVTPE
		-HFSQLF-FNQWIT
QuantiPlasma	Bsi1134	WL--APGMEAFGPV		QC pass
		WS--SPYVPQFSSS
		WH--WNWRNTSPIN
		WSFGADYPKAYG--
QuantiPlasma	Bsi1137	-HFDHAWPW----SFTL--		QC pass
		-SHQAPWPWT---DDL---
		-HASAPWPWT---DPT---
		DFCPPTMNY----PCR---
		------WNYHLGGTVKTA-
		QGDTTYWPWT---AW----
		DASQVWWPL----AVV---
		-AVDPWWSY----KFHS--
		----TPWPWS---DLGARE
		QAMKTWWPI----AFA---
		-MSDHWWPWT---SYD---
		-TSLPARSV----SHNH--
QuantiPlasma	Bsi1139	---GPRP-APINENLF-		QC pass
		YTYG-YP-YNLWT-W--
		--VNRTVTYTFTIS---
		-----HLTYSFTLTSTN
		---GPRPLHTIVTLP--
		---GPRPSFPMLPPN--
		---GPRPWSPASSAW--
		WHWNAWN-WSSQQ----
QuantiPlasma	Bsi1145	No peptide		QC pass
QuantiPlasma	Bsi1149	--FTSRFDEPPKIT--		QC pass
		----EWFDTRGGWIHL
		----QWTETRFGWSYI
		FHRHTWWN--LELQ--
		--YTRAMDTP-KMQY-
		--DPRPWHIQLPGN--
		-NLNPCVHKHCSL---
		-TYCTRYHCP-DER--
		-AHNRAHEEL-LIS--
		---ESRYTEYLQAQK-
		DDHTRLFD---RLKN-
QuantiPlasma	Bsi1153	No peptide		QC pass
QuantiPlasma	Bsi1155	---YHNDVHRWPTVN-		QC pass
		Y--RTDNDF-YNLTK-
		---YFSDDH-WATLVS
		---YHTDKH-WPTHSS
		---ERLDSY-WEFHTS
		---YRLDTF-WELQYA
		YHVRTDNDF-PYW---
		-TLRTDDDW-SRLY--
		---TPTDAY-WMHKSA
		--WFPSDYF-WTVKK-
QuantiPlasma	Bsi1188	-APNLEALIPQHF		QC pass
		MDINLEYQLLHR-
		-APNIEKFFYLGH
		-APNLESILQMVV
		APMEMDWPWYVA-
		MEVNLEHIIYVS-
		MNINLERLLPTY-
		VPANLEWLLIRQ-
QuantiPlasma	Bsi1215	-YHN-DDHWTLMLK-		QC pass
		--EVFDSAWQAMLL-
		---YTDYEFVQKYWG
		-GHI-DTHFHSPLR-
		--VITDLDMQKMYY-
		--ERFDNEWGDAMA-
		---LTDLDFWMALDK
		-NPIYDDEWHVVL--
		HGEIYDSWWLSQ---
QuantiPlasma	Bsi1233	---WTLTPTEIYLTP		QC pass
		---WTLPPSDKYLGF
		HT-WGM-PAD-WLPR
		---VGSCTSIKFPCV
		HSDWHP---HLHMGM
QuantiPlasma	Bsi1257	-APRHPYETLTAY-		QC pass
		-RPLDVTAWL-RNQ
		--QFPSWLQVPIHV
		-AP-NLEALIPQHF
		-AP-NWESYLVRNF
		-APLHPHE-FKHYE
		-AQYDVLFWL-KNM
		-ATRDVPLRPIIV-
		-TNCWLWPQYCPN-
		-WSKTGSGYMASL-
		QIPSHLFAAMDQ--
		VCITNKSVTICS--
QuantiPlasma	Bsi1258	--AHPTWVTRLLVP		QC pass
		--MHPTWVTAILSR
		-S-IPSWAFQLMAP
		GDTMPLWVTTLL--
		GSEKPSWAWRLL--
		LKPSAELSAALF--
		LPTHIILTKPLR--
		SEMTPSWVRALT--
		SQQMPSWVKNLI--
		TEVMPLWVHKLM--
		TRWMPHWAELLT--
		TSDLPNWVLSLT--
		TTALPSWVANIL--
QuantiPlasma	Bsi1277	---YNPCPYDHWSCF-		QC pass
		---FN-LSSTNYRFLM
		---YKPNLDLDWIWY-
		--HYDYRLHSHIRN--
		EDRFY--SNTAYRE--
		LPNYSHNVPDVW----
QuantiPlasma	Bsi1280	LPNYSHN---VPDVW----		QC pass
		SFTFMAR---IPDVW----
		---WHWN----AWNWSSQQ
		---YDHRLVLVPDVW----
		--HWGYH----INRWMHY-
		-ITYSEA--WYSDIW----
		-SSMNQE--WQRWIW----
		EQMYYYS---ERLLW----
QuantiPlasma	Bsi1292	---VTTHRDLYMMF--P		QC pass
		IGYKYDPQRY-RA----
		-----TPRQVYMAFSVP
		---KFDPNRFVGNFN--
		---KYDPLRL-GDFNL-
		--NSNNHRSIYLNF---
		--TSYSNGTIAHVT---
		-DFKYDPNRF--HMK--
QuantiPlasma	Bsi1299	----AEDAYIPAWPRG		QC pass
		--EQSTDLLPEEWM--
		--EQSTDMTQPKWR--
		--NAWEEAPDGVFG--
		--NSMEEFWFLKAD--
		--QTFEELSRPHAS--
		--SSHKGQSFEERW--
		-GKPFEEWNLYWS---
		-QQTFEEMTFPSK---
		-SHPTMQHLMDWH---
		-VQSLDMVPAAPW---
		-WEGHRTQSFEEL---
		GQTSMSQYLMPL----
QuantiPlasma	Bsi1300	----SNHIFRDLPMET		QC pass
		---EYNPELRDIPSW-
		--MHYDPDLTEGPM--
		----WTLALDPNPLQK
		----YDPELADTHSHD
		-TIPFN-MYDITPS--
		-VSTYNPELMEKL---
		ELMSYNPDLRHV----
QuantiPlasma	Bsi1301	GPYTYEDYKRLY		QC pass
QuantiPlasma	Bsi1308	GPSTWHKYR-TEL		QC pass
		GPSSWTKFR-TDG
		GP-DYPPWYFSRN
		GPVSHTKWK-PHY
QuantiPlasma	Bsi1315	No peptide		QC pass
QuantiPlasma	Bsi1321	-FPMYPF-MYP-FSP		QC pass
		--SMTQF-KDELLTH
		---AEWWPQDEQLLV
		--GMTWF-QDELYTS
		--GRTWF-QDELYTS
		NMCDERW--ES-MCV
QuantiPlasma	Bsi1330	VNTFQLNAPAVW--		QC pass
		--YPSHSTPNVWNM
		ATGPQLVAPPVW--
		FQLNNSMRQFIW--
		HDPSEPKLPNVW--
		KIGFEQFKDYIW--
		KIHYLHTLPNVW--
		SVPSLASYPSVW--
		SYVPRADMTGIW--
		TWTVMSSVPTVW--
		YHTNSPYYPPVW--
		YKTNELFAAHVW--
QuantiPlasma	Bsi1333	-SYPALDRI-AVFN-		QC pass
		GAREPASTM-LRT--
		---AGSGLTDYVLPP
		---TPVGEVNLSGPA
		--FNTHDMI-LTARS
		--GAELPYLDFGHN-
		--SADMTYEEHLTG-
		--WELTLFQSGKLN-
		-KLSAQQFQGTIT--
		-QTTTTNWN-VAMM-
		-SSNRLDWM-LTQG-
QuantiPlasma	Bsi1334	INMENY-TPWD-RG---		QC pass
		MPLNFN-WYYE-RE---
		QWWTET-TPWD-RG---
		TPTTQW-VPWD-RG---
		YPNPLIPAHWR-H----
		----LL-TSWDDRGNLI
		--APAI-AQCR-TGLC-
		ANYPYT-VPFD-RG---
		DETGHQ-YYYR-LS---
		DSWSLP-EWYY-RT---
		HPTYTV-QEWL-RN---
QuantiPlasma	Bsi1345	No peptide		QC pass
QuantiPlasma	Bsi1347	-SMTQFKDELLTH-		QC pass
		-TYTTFNDERLDM-
		-VETNFQWDLWPR-
		HIYTMFQDEILE--
		--ARIADPRTWPLP
QuantiPlasma	Bsi1360	ATCFTMRDCWNT		QC pass
		LTTTKTPFLVPR
		APCFTMSCTRGT
		APPFTFKDFLAG
		GPPFTWREHLQA
QuantiPlasma	Bsi1366	--SGRNVEYPPVPV--		QC pass
		---ARYVEY-PARLPV
		----KFVEYAPFPTPH
		---GTLYQY-PKTLPK
		---NRLVEY-PVTKPL
		---SRLVEYPTFPHP-
		--EPRYVEW-PVR-PQ
		--GGWMVEY-PSPKH-
		--SGNHVQY-AKVNL-
		--SGRHVEM-PLLFL-
		AHYGKMVEY-P--RM-
QuantiPlasma	Bsi1373	--ELVTDKWPKWGT		QC pass
		--MLNTDSLPKTHQ
		VIWLDSTPYPQA--
		HLEFVTDYLKVL--
QuantiPlasma	Bsi1379	-AVW-INGPYSWVD		QC pass
		-FEF-PHQGSAAVK
		-FEF-PIMDYEWRP
		-GET-YRSPISWVD
		-HIY-EHGNDNPPK
		-NDWAPMLDGAEA-
		-NSM-VHLPMEWVD
		-WHS-PSSLAGWVD
		-WTQSQFNPPEYD-
		-YKN-SWHTHTWVD
		ELSYFPYPPLNK--
		SNDWFPHHSPNR--
QuantiPlasma	Bsi1389	Not tested		QC pass
QuantiPlasma	Bsi1398	Not tested		QC pass
QuantiPlasma	Bsi1407	Not tested		QC pass
QuantiPlasma	Bsi1440	Not tested		QC pass
QuantiPlasma	Bsi1443	Not tested		QC pass
QuantiPlasma	Bsi1447	Not tested		QC pass
QuantiPlasma	Bsi1454	Not tested		QC pass
QuantiPlasma	Bsi1456	Not tested		QC pass
QuantiPlasma	Bsi1465	Not tested		QC pass
QuantiPlasma	Bsi1467	Not tested		QC pass
QuantiPlasma	Bsi1469	Not tested		QC pass
QuantiPlasma	Bsi1472	Not tested		QC pass
QuantiPlasma	Bsi1475	Not tested		QC NOT pass
QuantiPlasma	Bsi1488	Not tested		QC pass
QuantiPlasma	Bsi1515	Not tested		QC pass
QuantiPlasma	Bsi1517	--DRLNLTHFWVPH----	Lung cancer	QC pass
		----ALPLFFWEARAG--
		-----FLDVYGPKTLHF-
		--GTL-ATHFWTTA----
		----LCLPNSCKLQFD--
		---LGRPGAPNPTWY---
		----NFLDLY-PPGLAA-
		----NFTAPSAFYHWW--
		---NGWIGPL-IFDTS--
		---NGWLGVLNVLPD---
		---NPWILGLSAPSS---
		---NPWLNDLATISY---
		--QPTLRNPFVPMT----
		-SLERWIDGLESL-----
		TPTEMWLGRNFH------
		-TSSLFPNIYGVK-----
		---VTYDKQFFWQEV---
		-----YVTHFWHRELPS-
QuantiPlasma	Bsi1541	Not tested		QC pass
QuantiPlasma	Bsi1545	Not tested		QC pass
QuantiPlasma	Bsi1546	Not tested		QC pass
QuantiPlasma	Bsi1561	Not tested		QC pass
QuantiPlasma	Bsi1567	Not tested		QC pass
QuantiPlasma	Bsi1600	Not tested		QC pass
QuantiPlasma	Bsi1603	Not tested		QC pass
QuantiPlasma	Bsi1605	Not tested		QC pass
QuantiPlasma	Bsi1627	Not tested		QC pass
QuantiPlasma	Bsi1629	Not tested		QC pass
QuantiPlasma	Bsi1632	Not tested		QC pass
QuantiPlasma	BSI1641	Not tested		QC NOT pass
QuantiPlasma	Bsi1669	Not tested	Colon cancer	QC pass
QuantiPlasma	Bsi1671	Not tested		QC pass
QuantiPlasma	Bsi1680	Not tested		QC NOT pass
QuantiPlasma	Bsi1682	Not tested		QC pass
QuantiPlasma	Bsi1687	Not tested		QC pass
QuantiPlasma	Bsi1690	Not tested		QC pass
QuantiPlasma	Bsi1692	Not tested		QC pass
QuantiPlasma	Bsi1695	Not tested		QC pass
QuantiPlasma	Bsi1707	Not tested		QC pass
QuantiPlasma	Bsi1709	Not tested	Colon cancer	QC pass
QuantiPlasma	Bsi1710	Not tested		QC pass
QuantiPlasma	Bsi1779	Not tested		QC NOT pass
QuantiPlasma	Bsi1797	Not tested		QC pass
QuantiPlasma	Bsi1807	Not tested		QC pass
QuantiPlasma	Bsi1814	Not tested		QC NOT pass
QuantiPlasma	Bsi1821	Not tested	Breast cancer	QC pass
QuantiPlasma	Bsi1964	Not tested		QC pass
QuantiPlasma	Bsi2042	FPHWLTGV-EPYF--		QC NOT pass
		-SGYLEPPITTLF--
		IPSFEQTM-RLIT--
		MHTSLEMM-NMIF--
		--TAMCTL-WPFTQC
		-QHTIPTH-WPFIN-
		-IIQNCTL-WPFCA-
		-DAFYWFDDPRLL--
		-SNFTWEMSLPWY--
		YSEFEDYL-MMIL--
		-KVLLEPRWWEDL--
		MNQSLITL-EQLF--
		HETFESHL-MTLL--
QuantiPlasma	Bsi2201	Not tested		QC pass
