# Supplementary material for: Large-Scale Plasma Proteome Epitome Profiling is an Efficient Tool for the Discovery of Cancer Biomarkers
Source: Mol Cell Proteomics. 2023 May 20;22(7):100580. doi: 10.1016/j.mcpro.2023.100580 (PMC10319867; doi:10.1016/j.mcpro.2023.100580)
Supplement: Supplemental Table S2 [file mmc3.xlsx]

## Sheet: Table S2
	Table S2
	Analitically NOT qualifying mAbs
		MAXIMAL INTENSITY = TRACER ONLY			SAMPLE POOL - 100X DILUTION			SAMPLE POOL - 1000X DILUTION			MAXIMAL INTENSITY = TRACER ONLY			SAMPLE POOL - 100X DILUTION			SAMPLE POOL - 1000X DILUTION
		INTRA-ASSAY (n=10)			INTRA-ASSAY (n=8)			INTRA-ASSAY (n=8)			INTER-ASSAY (n=25)			INTER-ASSAY (n=10)			INTER-ASSAY (n=10)
		RLUmax	RLUmax	RLUmax	Rate to RLUmax	Rate to RLUmax	Rate to RLUmax	Rate to RLUmax	Rate to RLUmax	Rate to RLUmax	RLUmax	RLUmax	RLUmax	Rate to RLUmax	Rate to RLUmax	Rate to RLUmax	Rate to RLUmax	Rate to RLUmax	Rate to RLUmax
	mAb	CV%	No. of outliers	low RLU values	CV%	No. of outliers	low rate values	CV%	No. of outliers	low rate values	CV%	No. of outliers	low RLU values	CV%	No. of outliers	low rate values	CV%	No. of outliers	low rate values
	Bsi0289	11.9978			88.9085	*		47.7719	*		61.2882	1		51.741	*		45.3802	*
	Bsi0239	17.9858			113.002	*		55.1232	*		14.492			66.4529	*		72.3922	*
	Bsi0263	212.768	1		5.86874			22.2273	1		58.9735	*		32.3573	*		32.6798	*
	Bsi0032	47.3206	1		106.431	*		11.1575			31.4452	*		89.2479	*		82.6714	1
	Bsi0179	16.6302			31.0974	*	<10	18.1535			60.069	1		53.6742	*	<10	169.193	*
	Bsi0186	15.407			50.4931	*	<10	11.8994			14.2993			88.9511	*	<10	27.9359	*
	Bsi0765	14.4145			71.3504	*		83.9449	1		33.2327	1		42.8839	*		40.5834	1
	Bsi0243	6.56906			44.1166	*		89.1969	1		9.39349			32.4726	1		48.2246	*
	Bsi0177+	11.4004			12.3104			7.46674			228.882	*		10.0857			14.1061
	Bsi0203	5.95666			79.9286	*		71.7301	1		8.42617			78.1715	*		31.0366	1
	Analitically qualifying mAbs only at 1000 fold sample dilution
		MAXIMAL INTENSITY = TRACER ONLY			SAMPLE POOL - 100X DILUTION			SAMPLE POOL - 1000X DILUTION			MAXIMAL INTENSITY = TRACER ONLY			SAMPLE POOL - 100X DILUTION			SAMPLE POOL - 1000X DILUTION
		INTRA-ASSAY (n=10)			INTRA-ASSAY (n=8)			INTRA-ASSAY (n=8)			INTER-ASSAY (n=25)			INTER-ASSAY (n=10)			INTER-ASSAY (n=10)
		RLUmax	RLUmax	RLUmax	Rate to RLUmax	Rate to RLUmax	Rate to RLUmax	Rate to RLUmax	Rate to RLUmax	Rate to RLUmax	RLUmax	RLUmax	RLUmax	Rate to RLUmax	Rate to RLUmax	Rate to RLUmax	Rate to RLUmax	Rate to RLUmax	Rate to RLUmax
	mAb	CV%	No. of outliers	low RLU values	CV%	No. of outliers	low rate values	CV%	No. of outliers	low rate values	CV%	No. of outliers	low RLU values	CV%	No. of outliers	low rate values	CV%	No. of outliers	low rate values
	Bsi0144	11.2747			55.7896	*	<5	9.36471			8.97012			34.5831	*	<5	13.5412
	Bsi0002	7.94051			74.4036	*	<10	7.90925			8.59768			113.422	*		18.518
	Bsi0095	7.39162			35.8034	*	<10	9.74545			9.01933			21.9595	1	<10	8.91325
	Bsi0257	19.6235			17.3876			8.53405			10.938			55.2158	*	<10	55.4044	1
	Bsi0097	4.73895			36.0738	*	<5	5.95338			5.44752			11.2162			6.26159
	Bsi0172	5.24324			27.1906	*	<10	7.18453			6.85302			19.8975			5.62267
	Bsi0142	6.66023			24.0589	1	<5	12.8656			7.77132			11.026			7.8148
	Bsi0195	5.30349			10.8274			5.29601			7.21927			25.8427	1	<5	14.348
	Bsi0173	9.26188			12.6887			5.57352			9.43708			21.9542	1	<10	9.56879
	Bsi0246	4.74987			19.7481			6.00126			9.41119			23.3216	1	<5	9.93791
	CV%: >20%
	*: more than 1 outliers
	+: Not suitable based on lot to lot analysis as well
	Analitically qualifying mAbs at 100 and 1000 fold sample dilution
		MAXIMAL INTENSITY = TRACER ONLY			SAMPLE POOL - 100X DILUTION			SAMPLE POOL - 1000X DILUTION			MAXIMAL INTENSITY = TRACER ONLY			SAMPLE POOL - 100X DILUTION			SAMPLE POOL - 1000X DILUTION
		INTRA-ASSAY (n=10)			INTRA-ASSAY (n=8)			INTRA-ASSAY (n=8)			INTER-ASSAY (n=25)			INTER-ASSAY (n=10)			INTER-ASSAY (n=10)
		RLUmax	RLUmax	RLUmax	Rate to RLUmax	Rate to RLUmax	Rate to RLUmax	Rate to RLUmax	Rate to RLUmax	Rate to RLUmax	RLUmax	RLUmax	RLUmax	Rate to RLUmax	Rate to RLUmax	Rate to RLUmax	Rate to RLUmax	Rate to RLUmax	Rate to RLUmax
	mAb	CV%	No. of outliers	low RLU values	CV%	No. of outliers	low rate values	CV%	No. of outliers	low rate values	CV%	No. of outliers	low RLU values	CV%	No. of outliers	low rate values	CV%	No. of outliers	low rate values
	Bsi0115	15.5537			12.5187			13.4117			25.559	*		13.3923			12.2834
	Bsi0323	25.831	1		11.7936			13.48			14.5823			20.3537	1		12.303
	Bsi0038	6.57127			10.209			7.3166			21.7164	1		7.60043			9.565
	Bsi0023	5.43534			9.31038			5.6966			8.58262			8.96878			60.9356	1
	Bsi0040	16.8658			21.5407	1		11.4485			11.3591			11.2974			9.48035
	Bsi0197	7.17776			7.42193			9.77429			12.2089			35.236	1		15.8487
	Bsi0311	7.45912			11.343			11.6527			11.1866			20.112	1		13.5947
	Bsi0314	11.3373			14.6388			6.61744			9.03335			23.2479	1		10.782
	Bsi0368	11.1689			8.11135			5.60833			7.55699			26.0347	1		6.9964
	Bsi0660	5.78888			74.3795	1		6.88468			9.07857			17.9366			7.48385
	Bsi0242	6.21439			9.77329			7.6897			9.18736			47.8414	1		7.92241
	Bsi0255	15.2014			3.10353			5.55493			10.2785			21.5684	1		9.2932
	Bsi0112	13.7792			35.8943	*		6.59384			14.0032			12.3905			16.0765
	Bsi0266	20.4358	1		14.3852			4.90915			9.47681			8.82316			7.06728
	Bsi0251	23.459	1		9.48136			10.4671			13.5055			13.6465			9.84807
	Bsi0022	5.93619			9.89247			6.18394			16.0806			11.1579			5.92362
	Bsi0051	10.0294			10.988			7.68941			12.1785			8.95771			9.47166
	Bsi0116	5.13151			10.4626			5.87648			5.89542			11.1392			9.63396
	Bsi0099	7.9685			4.96616			3.81733			9.40663			8.58173			7.54162
	Bsi0136	11.4996			13.4988			5.59841			10.1137			14.5376			8.54635
	Bsi0180	11.5109			14.2093			8.79597			10.0491			10.8473			12.6769
	Bsi0181	6.44745			12.0016			3.57094			8.97736			7.86638			6.51809
	Bsi0100	8.31798			9.56605			4.75805			9.02973			10.095			7.89511
	Bsi0182	11.5285			11.5209			12.9719			12.2381			6.75574			8.89178
	Bsi0183	9.38433			8.81241			6.78265			8.05608			8.66046			8.47902
	Bsi0185	6.73535			12.9527			5.60856			6.68934			15.5735			11.0866
	Bsi0189	11.1014			11.6896			8.74417			14.2041			7.46063			17.1988
	Bsi0198	3.98129			7.4718			5.66922			6.62152			16.1986			6.07125
	Bsi0200	5.4274			12.1045			11.726			7.54319			14.0962			11.8153
	Bsi0208	6.12014			10.5506			13.987			7.72773			12.4152			10.0896
	Bsi0220	5.83165			9.29755			6.06496			6.8382			7.81555			9.18432
	Bsi0221	5.18801			8.46679			10.7345			7.84302			9.09517			19.1798
	Bsi0201	8.70963			12.6394			7.73001			7.33309			13.4438			7.43256
	Bsi0214	8.01041			9.98629			7.7083			9.05278			10.4612			15.5232
	Bsi0190	5.30432			10.4233			8.06938			9.00768			9.63533			7.37389
	Bsi0191	14.2251			8.82576			10.5442			10.4568			10.81			16.718
	Bsi0223	3.19374			6.87864			6.92705			5.867			3.26681			6.13272
	Bsi0196	3.76724			7.79461			4.88753			7.46684			10.3627			7.78239
	Bsi0279	7.60619			12.4941			10.0644			9.58858			9.94523			12.5546
	Bsi0281	8.30331			6.38616			10.2267			8.98672			14.338			15.7868
	Bsi0217	11.4393			9.28782			8.41028			8.48236			7.94836			8.67302
	Bsi0348	12.5233			8.41393			5.74039			9.37396			6.95198			6.16167
	Bsi0355	6.81451			12.3675			4.18062			9.468			11.5855			5.33311
	Bsi0670	9.73346			10.4872			6.01894			10.8455			13.8261			11.0263
	Bsi0747	7.20826			7.57429			4.17697			10.0572			14.2929			7.10154
	Bsi0782	4.28355			8.09463			2.4763			8.71994			7.80663			6.38098
	Bsi0225	11.6591			7.32253			6.20884			10.4693			11.3416			8.64549
	Bsi0248	18.2252			9.15486			7.18694			12.1487			13.4778			6.36045
	Bsi0259	7.92015			12.6215			8.42992			8.36452			13.5569			8.16879
	CV%: >20%
	*: more than 1 outliers
