# Supplementary material for: Large-Scale Plasma Proteome Epitome Profiling is an Efficient Tool for the Discovery of Cancer Biomarkers
Source: Mol Cell Proteomics. 2023 May 20;22(7):100580. doi: 10.1016/j.mcpro.2023.100580 (PMC10319867; doi:10.1016/j.mcpro.2023.100580)
Supplement: Supplemental Table S3 [file mmc4.xlsx]

## Sheet: Table S3
	Table S3
	Analitically NOT qualifying mAbs								Analitically qualifying mAbs
	mAb ID	Inter-assay			Inter-assay				mAb ID	Inter-assay			Inter-assay
		n=56			n=10					n=56			n=10
		RLUmax	RLUmax	RLUmax	Rate to RLUmax	Rate to RLUmax	Rate to RLUmax			RLUmax	RLUmax	RLUmax	Rate to RLUmax	Rate to RLUmax	Rate to RLUmax
		26 chips deleted	26 chips deleted	26 chips deleted	1 chip deleted	1 chip deleted	1 chip deleted			26 chips deleted	26 chips deleted	26 chips deleted	1 chip deleted	1 chip deleted	1 chip deleted
		CV%	No. of outliers	low rate values	CV%	No. of outliers	low rate values			CV%	No. of outliers	low rate values	CV%	No. of outliers	low rate values
	Bsi1815	27.9138	3		80.9632	*			Bsi0394	21.1809	1		19.6501
	Bsi0846	30.3269	**	<500	74.701	*			Bsi0355	21.3488	1		16.0895
	Bsi1475	45.7931	**	<500	72.2355	*			Bsi2201	20.5486	1		11.0231
	Bsi0745	35.1074	**		58.721	*			Bsi1472	21.5763	1		14.1689
	Bsi0639	26.6886	**		45.7259	*			Bsi1300	15.7152			21.3597	1
	Bsi1060	22.0375	2		41.7215	*			Bsi0452	13.1256			23.1581	1
	Bsi0462	23.6971	**		39.7207	*			Bsi0907	8.57009			20.4255	1	<5
	Bsi0786	29.0599	**	<500	34.5225	2			Bsi0483	13.5761			20.187	1	<10
	Bsi0400	26.0991	**		30.7211	*			Bsi1669	18.2732			21.9138	1
	Bsi0134	23.0784	3		29.4784	1			Bsi1447	19.5042		<500	25.5181	1
	Bsi0731	26.8687	**		28.852	*			Bsi1440	8.43045			5.08595
	Bsi1680	17.7019			28.8096	*			Bsi0895	15.4218			17.3231
	Bsi0778	45.4916	3		28.3746	*			Bsi0147	17.4567			19.1163
	Bsi2042	44.2	**	<500	23.9396	2			Bsi0111	17.5616			18.9171
	Bsi1641	101.341	**	<200	23.33	2			Bsi0112	19.0381			18.258
	Bsi1084	35.6844	**		23.0514	1			Bsi1379	18.878			19.2284
	Bsi0218	27.5713	*		17.9297				Bsi0408	16.9467			17.7014
	Bsi0279	24.7562	**		16.8156				Bsi0763	18.2547			12.5202
	Bsi0348	30.2119	**		13.4162				Bsi0689	14.8388			17.8267
	Bsi0747	29.0206	**		11.7885				Bsi0474	14.7331			18.8341
	Bsi0762	11.3622			33.5038	*			Bsi0782	18.1215			16.5391
	Bsi0749	16.7206			43.1252	*			Bsi1456	18.1789			16.4675
	Bsi0314	24.2353	3		27.1873	1			Bsi0853	15.5806			15.3076
	Bsi0910	21.8573	2		27.1079	1			Bsi0455	16.567			15.6395
	Bsi0654	23.4944	2		22.4492	1			Bsi1821	15.2533			15.2653
	Bsi0607	21.5097	2		21.941	1			Bsi0850	16.7088			15.1995
	Bsi0709	23.1105	3		20.7676	1			Bsi0485	17.2026			18.6517
	Bsi0449	23.6966	4		20.0258				Bsi1085	16.7253			9.93598
	Bsi0893	22.6299	3		16.9221				Bsi0489	19.4179			8.32642
	Bsi0994	24.9212	3		9.60421				Bsi0240	19.1814			14.4408
	Bsi0837	21.624	3		11.4563				Bsi1330	16.766			8.46087
	Bsi0076	22.7973	4		7.81672				Bsi0463	17.6652			14.9913
	Bsi0991	24.1382	2		8.40499				Bsi1023	17.698			14.109
	Bsi0699	22.1043	2		13.9169				Bsi0365	15.1415			13.8527
	Bsi1071	23.5072	2		18.4067				Bsi0281	17.2732			12.7751
	Bsi0119	18.0579			24.3233	2			Bsi0289	17.8935			12.5488
	Bsi0471	10.6721			24.1228	2			Bsi0861	18.8455			12.5335
	Bsi0990	14.401			24.3736	2			Bsi0795	16.8532			12.4334
	Bsi0753	12.9665			32.9295	2			Bsi0121	15.7321			11.9736
	Bsi0781	14.2898			26.7988	2			Bsi1671	19.2405			11.6174
	Bsi1814+	14.2476			15.4745				Bsi0692	18.4009			11.3669
	Bsi0919+	21.5494	1		17.4368				Bsi2823	15.1111			11.0044
	Bsi0571+	18.508			158.397	1			Bsi0063	17.0219			10.7706
	Bsi1034+	20.2108	1		18.5791				Bsi0240	15.1632			9.9212
	Bsi0818+	10.6038			35.8261	1			Bsi1215	15.2826			9.51073
	Bsi0501+	15.936			19.4046				Bsi0593	17.3546			9.06364
	Bsi1779+	14.5226			16.3569				Bsi0783	18.2496			8.63661
									Bsi1003	18.0844			8.07017
	CV%: >20%								Bsi0765	17.7759			7.69655
									Bsi0929	15.102			14.7561
	CV%<20% after deletion of outliers								Bsi0480	18.3497			14.3132
	**: more than 5 outliers								Bsi1334	15.5264			13.1038
	+: Not suitable based on lot to lot or inter-operator analysis as well								Bsi0131	17.4057			12.898
									Bsi1033	15.8127			12.4942
									Bsi0311	16.0248			11.9055
									Bsi1632	16.8293			11.9047
									Bsi1000	17.0211			10.6079
									Bsi0288	16.6284			9.57165
									Bsi1145	15.2665			9.56648
									Bsi0759	19.4566			8.64469
									Bsi1692	15.4628			8.40549
									Bsi1301	16.6851			7.34539
									Bsi0442	16.5351			6.85332
									Bsi0643	17.0192			6.64856
									Bsi0426	12.3135			17.2134
									Bsi1065	11.1189			18.2532
									Bsi0777	13.8776			17.8859
									Bsi0585	10.303			16.7755
									Bsi0435	14.7022			16.1295
									Bsi1333	10.8559			15.8975
									Bsi1682	13.7752			15.5045
									Bsi0831	10.5445			15.3869
									Bsi0379	10.6593			15.1188
									Bsi0545	13.908			15.4251
									Bsi1709	9.08222			8.06032
									Bsi0934	14.6622			8.2413
	Analitically qualifying mAbs								Analitically qualifying mAbs
	mAb ID	Inter-assay			Inter-assay				mAb ID	Inter-assay			Inter-assay
		n=56			n=10					n=56			n=10
		RLUmax	RLUmax	RLUmax	Rate to RLUmax	Rate to RLUmax	Rate to RLUmax			RLUmax	RLUmax	RLUmax	Rate to RLUmax	Rate to RLUmax	Rate to RLUmax
		26 chips deleted	26 chips deleted	26 chips deleted	1 chip deleted	1 chip deleted	1 chip deleted			26 chips deleted	26 chips deleted	26 chips deleted	1 chip deleted	1 chip deleted	1 chip deleted
		CV%	No. of outliers	low rate values	CV%	No. of outliers	low rate values			CV%	No. of outliers	low rate values	CV%	No. of outliers	low rate values
	Bsi0679	14.4481			6.05867				Bsi0308	12.6041			10.5303
	Bsi1488	8.46513			5.68684				Bsi0269	12.541			12.5294
	Bsi0847	9.67731			8.29595				Bsi1603	9.84192			3.84453
	Bsi0429	14.3631			8.51912				Bsi1137	11.7773			10.4998
	Bsi1188	3.92316			3.95908				Bsi0660	12.2956			7.29085
	Bsi1605	15.0691			14.0134				Bsi0077	9.70061			8.25648
	Bsi1389	13.772			10.235				Bsi1545	12.2316			8.74107
	Bsi0997	14.2772			13.4155				Bsi0588	12.1029			7.49631
	Bsi0154	14.7154			13.0302				Bsi1036	9.68667			4.1702
	Bsi0451	14.0522			12.3444				Bsi0327	12.0751			9.1368
	Bsi0503	13.6511			12.2965				Bsi1546	8.45445			7.55315
	Bsi0421	14.7627			11.8753				Bsi1515	11.9616			9.75824
	Bsi0300	7.02772			11.1606				Bsi0732	11.9338			10.0275
	Bsi0245	14.9229			10.7587				Bsi1280	9.00207			10.2445
	Bsi1149	7.4067			5.01515				Bsi0633	11.8824			8.59919
	Bsi0133	12.5111			10.4265				Bsi0862	8.55189			7.20397
	Bsi0738	14.4865			10.0005				Bsi1092	8.60936			13.8055
	Bsi1797	12.2179			9.27347				Bsi0447	11.809			12.2764
	Bsi0215	13.6746			9.30729				Bsi1687	11.537			10.9295
	Bsi1360	12.3725			9.12679				Bsi0264	11.4899			8.19058
	Bsi1710	10.2521			8.53854				Bsi0397	11.3825			8.12173
	Bsi0995	8.90602			8.59916				Bsi1321	11.3615			9.22899
	Bsi0902	12.5681			7.87678				Bsi1567	11.2936			5.75687
	Bsi0106	10.4642			7.55017				Bsi1144	11.2384			6.88423
	Bsi1134	8.41598			7.86685				Bsi1292	11.2381			9.60869
	Bsi0137	8.96239			6.78636				Bsi0832	7.28131			13.5135
	Bsi0431	12.7139			6.25286				Bsi1132	7.43613			5.60434
	Bsi0140	10.9856			3.71013				Bsi1454	11.0164			8.45716
	Bsi1091	12.8927			3.37142				Bsi1258	8.77047			12.8173
	Bsi0549	14.9415			12.0193				Bsi0767	10.8168			13.0233
	Bsi1467	10.2521			11.0942				Bsi0630	10.7431			11.5503
	Bsi1407	10.0989			11.0247				Bsi1707	10.7237			9.66043
	Bsi0790	14.0082			10.7444				Bsi0624	10.6474			11.4086
	Bsi1541	12.8696			10.4322				Bsi0734	10.614			9.08352
	Bsi1398	10.3965			10.3438				Bsi1299	10.5982			6.92398
	Bsi0145	4.787			10.0582				Bsi1462	10.5549			7.71499
	Bsi0551	12.6362			9.0788				Bsi0644	10.4491			7.028
	Bsi1517	14.4474			8.90468				Bsi0395	7.88717			10.2646
	Bsi0920	10.3732			8.69299				Bsi1600	10.3912			7.03507
	Bsi2487	12.3823			7.31156				Bsi1465	10.3466			10.9825
	Bsi0650	14.5297			4.49787				Bsi0671	10.1952			13.6662
	Bsi0894	13.4309			3.77843				Bsi1046	10.0355			9.57956
	Bsi0917	14.1375			3.75857				Bsi0702	10.0298			14.0312
	Bsi1308	15.0998			12.1757				Bsi1807	9.96848			9.32026
	Bsi0896	15.0447			10.9517				Bsi1328	9.96303			5.80967
	Bsi0631	7.17505			6.08237				Bsi1042	9.9563			7.36269
	Bsi0448	14.0044			5.04333				Bsi1114	9.92885			8.00996
	Bsi1094	13.5067			12.5603				Bsi0820	7.95375			8.6174
	Bsi0406	8.63645			4.11889				Bsi0439	7.09309			5.78257
	Bsi0404	14.8596			11.3042				Bsi0253	9.87949			8.24682
	Bsi0866	14.7991			14.6793				Bsi0619	9.80836			7.3181
	Bsi1695	14.7734			6.49676				Bsi0581	9.78923			9.22345
	Bsi1298	8.60302			7.22873				Bsi1009	9.00563			8.80904
	Bsi0514	10.898			7.32932				Bsi0420	9.75333			6.7187
	Bsi0566	12.9481			9.70601				Bsi1373	9.60825			10.0948
	Bsi1443	10.8637			8.70902				Bsi0987	8.53216			8.65955
	Bsi1348	10.7366			13.8437				Bsi1153	8.94261			7.06829
	Bsi0260	14.2542			10.0672				Bsi1233	8.66162			5.65605
	Bsi1075	9.25585			5.08469				Bsi1627	8.59724			8.86529
	Bsi0548	12.741			14.4392				Bsi1154	8.3206			5.67215
	Bsi1629	14.0667			7.60102				Bsi0876	8.1773			4.90247
	Bsi0573	11.2645			4.16703				Bsi0453	7.10114			7.5562
	Bsi0885	12.2234			14.8532				Bsi1093	6.7257			7.61524
	Bsi0670	13.8614			11.6641				Bsi0460	7.55316			5.76434
	Bsi0309	13.8591			13.2842				Bsi0993	7.54374			7.07736
	Bsi0302	13.8207			9.99679				Bsi1561	7.42729			9.61402
	Bsi1012	13.7864			13.8255				Bsi2302	7.41042			4.77988
	Bsi0540	12.6853			9.09423				Bsi1048	7.11421			5.40422
	Bsi0652	13.7426			11.1989				Bsi1277	6.74236			9.68873
	Bsi1165	13.6996			14.8537				Bsi0789	3.02158			12.8143
	Bsi1469	12.5416			8.23884				Bsi0414	6.12868			4.99622
	Bsi0507	12.9379			11.897				Bsi0823	4.78675			14.4886
	Bsi1128	13.5861			10.3178				Bsi1257	3.99746			11.0955
	Bsi0927	13.5734			5.56406				Bsi1147	3.09046			5.11354
	Bsi1139	13.5475			6.49454				Bsi1030	3.13706			6.92965
	Bsi0418	13.4943			11.6925				Bsi1186	2.79307			7.06476
	Bsi0516	12.3557			14.0917				Bsi1148	2.65669			5.41946
	Bsi0694	11.8592			12.8671
	Bsi0974	13.3304			4.80206
	Bsi0875	13.2899			10.1054
	Bsi1315	13.2715			8.15521
	Bsi1366	13.2414			10.7435
	Bsi1347	13.1726			10.6709
	Bsi0686	11.1101			8.50347
	Bsi1345	10.1717			13.909
	Bsi0612	12.97			7.12261
	Bsi1946	9.06228			7.25317
	Bsi0316	12.9032			13.598
	Bsi1690	12.8141			8.6362
	Bsi1448	12.6077			10.5847
