# Supplementary material for: Large-Scale Plasma Proteome Epitome Profiling is an Efficient Tool for the Discovery of Cancer Biomarkers
Source: Mol Cell Proteomics. 2023 May 20;22(7):100580. doi: 10.1016/j.mcpro.2023.100580 (PMC10319867; doi:10.1016/j.mcpro.2023.100580)
Supplement: Supplemental Table S4 [file mmc5.xlsx]

## Sheet: Table S6
Table S4	Table S4
BSI library	Bsi name	Verified Cognate Protein Name	MS Protein ID - Name	MS Protein ID - Accession number	MS Protein ID - unique peptide count	MS Protein ID - sequence coverage (%)	Biological replicate done	Technical replicate of MS experiment	Verification of cognate protein	Cancer discrimination	Analytical test result	Plasma concentration*
QP69 mAbs
QuantiPlasma	Bsi0097	Serum albumin	Serum albumin	ALBU_HUMAN	42	53.0378	Yes	Yes	Positive HSA direct ELISA	Breast cancer	QC pass	33-45 mg/mL
			Ig mu chain C region	IGHM_HUMAN	19	34.5133				Colon cancer
			Ig gamma 1 chain C region	IGHG1_HUMAN	11	30.6061				Lung cancer
			Ig gamma 3 chain C region	IGHG3_HUMAN	10	23.6074
			Ig alpha 1 chain C region	IGHA1_HUMAN	5	15.2975
			Fibrinogen beta chain	FIBB_HUMAN	6	13.442
			Ig gamma 2 chain C region	IGHG2_HUMAN	7	18.0982
			Ig lambda 2 chain C regions	LAC2_HUMAN	5	55.6604
			Serum albumin	ALBU_HUMAN,	46	60.7553
			Ig gamma 3 chain C region	IGHG3_HUMAN,	13	24.9337
			Ig gamma 1 chain C region	IGHG1_HUMAN,	11	31.8182
			Ig kappa chain C region	IGKC_HUMAN,	7	66.9811
			Ig gamma 2 chain C region	IGHG2_HUMAN,	8	15.9509
QuantiPlasma	Bsi0116	Not known -	Alpha-2-macroglobulin precursor	gi|177870	32	26	No	Yes	Verification in progress	Lung cancer	QC pass	NA
		multiple candidates	CO3_HUMAN	CO3_HUMAN	55	40.1684
			Alpha 2 macroglobulin	A2MG_HUMAN	47	39.8236
			Ig gamma 3 chain C region	IGHG3_HUMAN	25	58.0902
			Complement C4 A	CO4A_HUMAN	13	13.9335
			Ceruloplasmin	CERU_HUMAN	12	17.4648
			Inter alpha trypsin inhibitor heavy chain H2	ITIH2_HUMAN	12	17.2304
			Hemopexin	HEMO_HUMAN	12	31.6017
			Ig gamma 1 chain C region	IGHG1_HUMAN	13	28.7879
			Inter alpha trypsin inhibitor heavy chain H4	ITIH4_HUMAN	6	12.1505
			Inter alpha trypsin inhibitor heavy chain H1	ITIH1_HUMAN	6	8.8913
			Ig gamma 2 chain C region	IGHG2_HUMAN	10	26.3804
			Apolipoprotein A I	APOA1_HUMAN	8	26.2172
			Ig lambda 2 chain C regions	LAC2_HUMAN	5	60.3774
			Ig kappa chain C region	IGKC_HUMAN	5	64.1509
			Ig mu chain C region	IGHM_HUMAN	5	15.0442
			Apolipoprotein B 100	APOB_HUMAN	8	3.0024
			Serum albumin	ALBU_HUMAN	5	9.3596
QuantiPlasma	Bsi0142	Alpha 1 antichymotrypsin	Ceruloplasmin	CERU_HUMAN	37	30.3286	Yes	No	Positive ACT direct ELISA	Breast cancer	QC pass	42 - 450 μg/ml
			Alpha 1 antitrypsin	A1AT_HUMAN	22	35.6459				Colon cancer
			Alpha 1 antichymotrypsin	AACT_HUMAN	15	29.3144
			Alpha 2 antiplasmin	A2AP_HUMAN	11	23.6253
			Ig gamma 1 chain C region	IGHG1_HUMAN	7	16.6667
			Ig gamma 2 chain C region	IGHG2_HUMAN	7	15.9509
			Ig gamma 3 chain C region	IGHG3_HUMAN	7	13.7931
			Serum albumin	ALBU_HUMAN	8	13.6289
QuantiPlasma	Bsi0144	Alpha-1-antichymotrypsin	Alpha-1-antichymotrypsin	AACT_HUMAN	5	18.43	Yes	No	Positive ACT direct ELISA	Breast cancer	QC pass	42 - 450 μg/ml
										Colon cancer
										Lung cancer
QuantiPlasma	Bsi0186	Alpha-1-antichymotrypsin	Alpha-1-antichymotrypsin	P01011	38	Confidence 99 %	Yes	No	Positive ACT direct ELISA	Lung cancer	QC NOT pass	42 - 450 μg/ml
QuantiPlasma	Bsi0190	Complement C3	Complement C3	IPI00783987	29	20	Yes	Yes	Positive C3 direct ELISA	Breast cancer	QC pass	260 - 1730 μg/ml
			Complement C3	IPI00783987	32	25				Lung cancer
QuantiPlasma	Bsi0221	Alpha-1-antichymotrypsin	Alpha-1-antichymotrypsin	gi|1340142	6	16	Yes	No	Positive ACT direct ELISA	Breast cancer	QC pass	42 - 450 μg/ml
										Colon cancer
										Lung cancer
QuantiPlasma	Bsi0782	complement C5	complement component 3 precursor	115298678	36	25	Yes	No	Positive C5 direct ELISA	Lung cancer	QC pass	70 - 150 μg/ml
			complement component 5 preproprotein	38016947	36	23
QP300 mAbs
QuantiPlasma	Bsi0300	Apolipoprotein B-100	Apolipoprotein B-100	APOB_HUMAN	44	15.0559	Yes	Yes	Positive APOB100 direct ELISA	Lung cancer	QC pass	33 - 1130 μg/ml
			Apolipoprotein B-100	APOB_HUMAN	16	6.04865
QuantiPlasma	Bsi0439	Complement C4Bp	complement component 4 binding protein, alpha chain precursor	gi|4502503	11	22	Yes	No	Positive C4BP direct ELISA	Lung cancer	QC pass	11 μg/ml
QuantiPlasma	Bsi0581	Complement C9	Complement C9	gi|2258128	12	25	Yes	No	Positive C9 direct ELISA	Colon cancer	QC pass	5.2 - 60 μg/ml
										Lung cancer
QuantiPlasma	Bsi0585	Complement C9	Complement C9	gi|2258128	10	20	Yes	No	Positive C9 direct ELISA	Colon cancer	QC pass	5.2 - 60 μg/ml
										Lung cancer
QuantiPlasma	Bsi0639	Complement C9	complement C5 preproprotein	gi|38016947 / P01031	20	13	Yes	No	Positive C9 direct ELISA	Lung cancer	QC NOT pass	5.2 - 60 μg/ml
			complement component C9 precursor	gi|4502511 / P02748	10	16
QuantiPlasma	Bsi0686	Complement C9	Complement C9	gi|2258128	20	37	Yes	No	Positive C9 direct ELISA	Lung cancer	QC pass	5.2 - 60 μg/ml
QuantiPlasma	Bsi0759	Alpha-2-HS-glycoprotein	Alpha - 2 - HS - glycoprotein	gi|156523970	9	28	Yes	No	Positive AHSG direct ELISA	Lung cancer	QC pass	72.32 - 630 μg/ml
QuantiPlasma	Bsi0789	Apolipoprotein B-100	Apolipoprotein B-100	APOB_HUMAN	76	24.7206	Yes	Yes	Positive APOB100 direct ELISA	Colon cancer	QC pass	33 - 1130 μg/ml
			Complement C3	CO3_HUMAN	5	3.9086				Lung cancer
			Apolipoprotein(a)	APOA_HUMAN	5	1.18734
			Apolipoprotein B-100	APOB_HUMAN	18	6.26781
			Hornerin	HORN_HUMAN	7	4.2807
QuantiPlasma	Bsi1154	Complement C4Bp	C4b binding protein alpha chain	P04003|C4BPA_HUMAN	14	26.6332	Yes	No	Positive C4BP direct ELISA	Lung cancer	QC pass	11 μg/ml
			Ig gamma 3 chain C region	P01860|IGHG3_HUMAN	7	16.9761
			C4b binding protein alpha chain	C4BPA_HUMAN	6	10.5528
QuantiPlasma	Bsi1186	Complement C4Bp	C4b binding protein alpha chain	C4BPA_HUMAN	30	45.7286	Yes	No	Positive C4BP direct ELISA	Lung cancer	QC pass	11 μg/ml
			Vitamin K dependent protein S	PROS_HUMAN	17	25.7396
			Ig gamma 3 chain C region	IGHG3_HUMAN	24	57.2944
			Ig lambda 2 chain C regions	LAC2_HUMAN	7	74.5283
			Ig kappa chain C region	IGKC_HUMAN	5	64.1509
			Complement C4 B	CO4B_HUMAN	7	8.3142
			Ig lambda 1 chain C regions	LAC1_HUMAN	6	65.0943
QuantiPlasma	Bsi1328	Factor H	Factor H	gi|31965	37	34	Yes	No	Positive FH direct ELISA	Lung cancer	QC pass	28.7 - 500 μg/ml
QuantiPlasma	Bsi1517	Not known	NA	NA	NA	NA	NA	NA	NA	Lung cancer	QC pass	NA
QuantiPlasma	Bsi2487	Gelsolin	gelsolin isoform a precursor	gi|4504165 / P06396	5	7	Yes	No	Positive GELS direct ELISA	Lung cancer	QC pass	16 - 884 μg/ml
