# Supplementary material for: Large-Scale Plasma Proteome Epitome Profiling is an Efficient Tool for the Discovery of Cancer Biomarkers
Source: Mol Cell Proteomics. 2023 May 20;22(7):100580. doi: 10.1016/j.mcpro.2023.100580 (PMC10319867; doi:10.1016/j.mcpro.2023.100580)
Supplement: Supplemental Table S5 [file mmc6.xlsx]

## Sheet: Table S4
Table S5
Model #	All data	NSCLC data	CE data	CL data	NSCLC/CE data	NSCLC/CL data	Model Data	Variable type	Dataset	Selection	Var_1	Var_2	Var_3	Var_4	Var_5	Var_6	Var_7	Var_8	Var_9	Var_10	Var_11	Var_12	Var_13	Var_14
M1	0.748	0.723	0.664	0.777	0.665	0.771	All data	BSI var	QM504	MWU	BSI0144	BSI0581
M2	0.771	0.774	0.699	0.846	0.665	0.85	All data	Tumormarker	QM504	MWU	CYFRA	CRP
M3	0.785	0.785	0.7	0.846	0.701	0.857	All data	BSI+Tumormarker	QM504	MWU	BSI0186	BSI0581	CYFRA
M4	0.748	0.723	0.664	0.777	0.665	0.771	All data	BSI var	QM504	RF	BSI0144	BSI0581
M5	0.771	0.774	0.699	0.846	0.694	0.85	All data	Tumormarker	QM504	RF	CYFRA	CRP
M6	0.782	0.773	0.723	0.859	0.701	0.851	All data	BSI+Tumormarker	QM504	RF	CYFRA	BSI0581
M7	0.77	0.723	0.715	0.777	0.665	0.701	All data	BSI var	QM504	LSVM	BSI0581	BSI0186	BSI2487	BSI0190	BSI0782
M8	0.782	0.774	0.699	0.846	0.694	0.665	All data	Tumormarker	QM504	LSVM	CYFRA	CRP
M9	0.802	0.773	0.723	0.859	0.701	0.771	All data	BSI+Tumormarker	QM504	LSVM	CYFRA	BSI0581	BSI2487	BSI0186
M58	0.771	0.77	0.733	0.804	0.738	0.802	All data	BSI var	QM504	Manual	BSI0144	BSI0581	BSI0186	BSI2487	BSI0190	BSI0782
Ext M58	0.82	0.814	0.761	0.883	0.767	0.879	All data	BSI+Tumormarker	QM504	Manual	BSI0144	BSI0581	BSI0186	BSI2487	BSI0190	BSI0782	CYFRA	CRP	Albumin
M10	0.777	0.77	0.712	0.821	0.717	0.81	All data	BSI var	QP507	MWU	BSI0581	BSI2487	BSI0759
M11	0.771	0.774	0.699	0.846	0.694	0.85	All data	Tumormarker	QP507	MWU	CYFRA	CRP
M12	0.811	0.807	0.734	0.878	0.738	0.874	All data	BSI+Tumormarker	QP507	MWU	CYFRA	BSI0581	BSI2487
M13	0.763	0.755	0.712	0.785	0.717	0.775	All data	BSI var	QP507	RF	BSI0581	BSI2487
M14	0.771	0.774	0.699	0.846	0.694	0.85	All data	Tumormarker	QP507	RF	CYFRA	CRP
M15	0.811	0.807	0.734	0.878	0.738	0.874	All data	BSI+Tumormarker	QP507	RF	CYFRA	BSI0581	BSI2487
M16	0.777	0.77	0.712	0.821	0.717	0.81	All data	BSI var	QP507	LSVM	BSI0581	BSI0759	BSI2487
M17	0.771	0.774	0.699	0.846	0.694	0.85	All data	Tumormarker	QP507	LSVM	CYFRA	CRP
M18	0.811	0.795	0.721	0.869	0.722	0.863	All data	BSI+Tumormarker	QP507	LSVM	CYFRA	BSI0581	BSI0759
M59	0.783	0.784	0.714	0.832	0.724	0.824	All data	BSI var	QP507	Manual	BSI0581	BSI2487	BSI0759	BSI1186	BSI0782
Ext M59	0.825	0.828	0.737	0.903	0.746	0.9	All data	BSI+Tumormarker	QP507	Manual	BSI0581	BSI2487	BSI0759	BSI1186	BSI0782	CYFRA	CRP	Albumin
M19	0.776	0.771	0.712	0.811	0.717	0.803	All data	BSI var	QM504+QP507	MWU	QM_BSI0144	QP_BSI0581	QP_BSI2487
M20	0.771	0.774	0.699	0.846	0.694	0.85	All data	Tumormarker	QM504+QP507	MWU	CYFRA	CRP
M21	0.818	0.807	0.721	0.885	0.722	0.882	All data	BSI+Tumormarker	QM504+QP507	MWU	CYFRA	QM_BSI0116	QP_BSI0581	QP_BSI0782
M22	0.776	0.771	0.712	0.811	0.717	0.803	All data	BSI var	QM504+QP507	RF	QM_BSI0144	QP_BSI0581	QP_BSI2487
M23	0.771	0.774	0.699	0.846	0.694	0.85	All data	Tumormarker	QM504+QP507	RF	CYFRA	CRP
M24	0.818	0.788	0.721	0.862	0.722	0.855	All data	BSI+Tumormarker	QM504+QP507	RF	CYFRA	QM_BSI0144	QP_BSI0581
M25	0.776	0.725	0.664	0.771	0.665	0.759	All data	BSI var	QM504+QP507	LSVM	QM_BSI0581	QP_BSI0116	QM_BSI0186
M26	0.771	0.774	0.699	0.846	0.694	0.85	All data	Tumormarker	QM504+QP507	LSVM	CYFRA	CRP
M27	0.818	0.788	0.721	0.862	0.722	0.855	All data	BSI+Tumormarker	QM504+QP507	LSVM	CYFRA	QM_BSI0186	QP_BSI0581
M60	0.794	0.794	0.731	0.839	0.731	0.831	All data	BSI var	QM504+QP507	Manual	QM_BSI0144	QP_BSI0581	QP_BSI2487	QM_BSI0116	QP_BSI0782	QM_BSI0581	QP_BSI0116	QM_BSI0186	QP_BSI1186	QP_BSI0759	QP_BSI0221
Ext M60	0.818	0.83	0.748	0.912	0.753	0.91	All data	BSI+Tumormarker	QM504+QP507	Manual	QM_BSI0144	QP_BSI0581	QP_BSI2487	QM_BSI0116	QP_BSI0782	QM_BSI0581	QP_BSI0116	QM_BSI0186	QP_BSI1186	QP_BSI0759	QP_BSI0221	CYFRA	CRP	Albumin
M28	0.748	0.723	0.657	0.791	0.705	0.788	NSCLC Data	BSI var	QM504	MWU	BSI0144	BSI0190	BSI2487
M29	0.763	0.759	0.679	0.844	0.678	0.848	NSCLC Data	Tumormarker	QM504	MWU	Albumin	CYFRA
M30	0.775	0.773	0.69	0.854	0.688	0.851	NSCLC Data	BSI+Tumormarker	QM504	MWU	CYFRA	BSI0144
M31	0.726	0.723	0.657	0.768	0.656	0.763	NSCLC Data	BSI var	QM504	RF	BSI0144
M32	0.771	0.774	0.699	0.846	0.694	0.85	NSCLC Data	Tumormarker	QM504	RF	CYFRA	CRP
M33	0.775	0.773	0.69	0.854	0.688	0.851	NSCLC Data	BSI+Tumormarker	QM504	RF	CYFRA	BSI0144
M34	0.757	0.749	0.688	0.797	0.7	0.796	NSCLC Data	BSI var	QM504	LSVM	BSI0581	BSI2487	BSI0186
M35	0.763	0.765	0.679	0.839	0.678	0.846	NSCLC Data	Tumormarker	QM504	LSVM	CYFRA
M36	0.775	0.772	0.69	0.854	0.688	0.851	NSCLC Data	BSI+Tumormarker	QM504	LSVM	CYFRA	BSI0144
M37	0.711	0.707	0.668	0.821	0.668	0.726	NSCLC Data	BSI var	QP507	MWU	BSI0581	BSI1186
M38	0.763	0.759	0.679	0.846	0.678	0.848	NSCLC Data	Tumormarker	QP507	MWU	Albumin	CYFRA
M39	0.791	0.786	0.721	0.878	0.722	0.853	NSCLC Data	BSI+Tumormarker	QP507	MWU	CYFRA	BSI0581
M40	0.763	0.767	0.712	0.785	0.717	0.775	NSCLC Data	BSI var	QP507	RF	BSI0581	BSI2487	BSI1186
M41	0.771	0.774	0.699	0.846	0.694	0.85	NSCLC Data	Tumormarker	QP507	RF	CYFRA	CRP
M42	0.816	0.823	0.721	0.878	0.722	0.893	NSCLC Data	BSI+Tumormarker	QP507	RF	CYFRA	BSI0581	BSI0782	BSI1186
M43	0.777	0.775	0.712	0.821	0.717	0.81	NSCLC Data	BSI var	QP507	LSVM	BSI0581	BSI1186	BSI2487	BSI0759
M44	0.763	0.765	0.679	0.846	0.678	0.846	NSCLC Data	Tumormarker	QP507	LSVM	CYFRA
M45	0.791	0.786	0.721	0.869	0.722	0.853	NSCLC Data	BSI+Tumormarker	QP507	LSVM	CYFRA	BSI0581
M46	0.818	0.771	0.712	0.811	0.717	0.803	NSCLC Data	BSI var	QM504+QP507	MWU	QM_BSI0144	QP_BSI0581	QP_BSI2487
M47	0.776	0.759	0.679	0.844	0.678	0.85	NSCLC Data	Tumormarker	QM504+QP507	MWU	Albumin	CYFRA
M48	0.763	0.825	0.721	0.897	0.722	0.882	NSCLC Data	BSI+Tumormarker	QM504+QP507	MWU	CYFRA	QP_BSI0581	QP_BSI1186	QP_BSI0759	QP_BSI0782
M49	0.82	0.759	0.668	0.802	0.668	0.803	NSCLC Data	BSI var	QM504+QP507	RF	QM_BSI0144	QP_BSI0581	QP_BSI0782
M50	0.761	0.774	0.699	0.846	0.694	0.85	NSCLC Data	Tumormarker	QM504+QP507	RF	CYFRA	CRP
M51	0.771	0.773	0.69	0.854	0.688	0.855	NSCLC Data	BSI+Tumormarker	QM504+QP507	RF	CYFRA	QM_BSI0144
M52	0.775	0.769	0.693	0.807	0.695	0.759	NSCLC Data	BSI var	QM504+QP507	LSVM	QM_BSI0581	QP_BSI0221	QP_BSI2487
M53	0.769	0.774	0.699	0.846	0.694	0.85	NSCLC Data	Tumormarker	QM504+QP507	LSVM	CYFRA	CRP
M54	0.771	0.772	0.69	0.854	0.688	0.855	NSCLC Data	BSI+Tumormarker	QM504+QP507	LSVM	CYFRA	QM_BSI0144
M55	0.738	0.738	0.683	0.791	0.684	0.77	NSCLC/CE data	BSI var	QM504	Manual	BSI0142	BSI0144	BSI0221	BSI0581
Ext M55	0.782	0.786	0.702	0.864	0.704	0.864	NSCLC/CE data	BSI+Tumormarker	QM504	Manual	BSI0142	BSI0144	BSI0221	BSI0581	CYFRA	CRP	Albumin
M61	0.771	0.77	0.733	0.804	0.738	0.802	NSCLC/CE data	BSI var	QM504	Manual	BSI0144	BSI0581	BSI0186	BSI2487	BSI0190	BSI0782
Ext M61	0.82	0.814	0.761	0.883	0.767	0.879	NSCLC/CE data	BSI+Tumormarker	QM504	Manual	BSI0144	BSI0581	BSI0186	BSI2487	BSI0190	BSI0782	CYFRA	CRP	Albumin
M56	0.811	0.715	0.676	0.759	0.674	0.745	NSCLC/CE data	BSI var	QP507	Manual	BSI0142	BSI0144	BSI0221	BSI0581
Ext M56	0.726	0.79	0.724	0.864	0.723	0.858	NSCLC/CE data	BSI+Tumormarker	QP507	Manual	BSI0142	BSI0144	BSI0221	BSI0581	CYFRA	CRP	Albumin
M62	0.797	0.784	0.714	0.832	0.724	0.824	NSCLC/CE data	BSI var	QP507	Manual	BSI0581	BSI2487	BSI0759	BSI1186	BSI0782
Ext M62	0.783	0.828	0.737	0.903	0.746	0.9	NSCLC/CE data	BSI+Tumormarker	QP507	Manual	BSI0581	BSI2487	BSI0759	BSI1186	BSI0782	CYFRA	CRP	Albumin
M57	0.818	0.748	0.707	0.793	0.694	0.782	NSCLC/CE data	BSI var	QM504+QP507	Manual	BSI0142	BSI0144	BSI0221	BSI0581
Ext M57	0.757	0.804	0.739	0.872	0.732	0.864	NSCLC/CE data	BSI+Tumormarker	QM504+QP507	Manual	BSI0142	BSI0144	BSI0221	BSI0581	CYFRA	CRP	Albumin
M63	0.807	0.794	0.731	0.839	0.731	0.831	NSCLC/CE data	BSI var	QM504+QP507	Manual	QM_BSI0144	QP_BSI0581	QP_BSI2487	QM_BSI0116	QP_BSI0782	QM_BSI0581	QP_BSI0116	QM_BSI0186	QP_BSI1186	QP_BSI0759	QP_BSI0221
Ext M63	0.794	0.836	0.743	0.914	0.751	0.911	NSCLC/CE data	BSI+Tumormarker	QM504+QP507	Manual	QM_BSI0144	QP_BSI0581	QP_BSI2487	QM_BSI0116	QP_BSI0782	QM_BSI0581	QP_BSI0116	QM_BSI0186	QP_BSI1186	QP_BSI0759	QP_BSI0221	CYFRA	CRP	Albumin
