# Supplementary material for: Large-Scale Plasma Proteome Epitome Profiling is an Efficient Tool for the Discovery of Cancer Biomarkers
Source: Mol Cell Proteomics. 2023 May 20;22(7):100580. doi: 10.1016/j.mcpro.2023.100580 (PMC10319867; doi:10.1016/j.mcpro.2023.100580)
Supplement: Supplemental Table S6 [file mmc7.xlsx]

## Sheet: Table S5
Table S6
AUC values pariwise comparisons (R pROC roc.test, bootstrap: 10 000)
M48 model: AUC pairwise comparison: COPD staus
COPD_A	COPD_B	COPD A+B	COPD_C	COPD_D	COPD C+D	COPD_LC	Non_COPD_LC	M48
-	0.3783	0.5326	0.886	0.208	0.5607	0.4878	0.06676	COPD_A
	-	0.7124	0.2919	0.4377	0.7845	0.7304	0.2543	COPD_B
		-	0.4149	0.33	0.9636	0.957	0.1242	COPD A+B
			-	0.1764	0.4568	0.3623	0.04753	COPD_C
				-	0.3593	0.3228	0.989	COPD_D
					-	0.9959	0.1799	COPD C+D
						-	0.1174	COPD_LC
							-	Non_COPD_LC
M48 model: AUC pairwise comparison: Gender
Male	M48
0.06893	Female
M48 model: AUC pairwise comparison: Age
40-49	50-59	40-59	60-69	70-75	60-75	M48
-	0.8339	0.8468	0.6831	0.8405	0.8386	40-49
	-	0.9771	0.6535	0.4454	0.9807	50-59
		-	0.6169	0.4458	0.9937	40-59
			-	0.2323	0.5741	60-69
				-	0.407	70-75
					-	60-75
M48 model: AUC pairwise comparison: BMI
BMI_A	BMI_B	BMI_C	M48
-	0.7484	0.4376	BMI_A
	-	0.1338	BMI_B
		-	BMI_C
M48 model: AUC pairwise comparison: Tobacco consumption
Smoke_A	Smoke_B	Smoke_A+B	Smoke_C	Smoke_D	Non_Smoker	M48
-	0.2487	0.8087	0.5644	0.5924	0.7582	Smoke_A
	-	0.1724	0.01274	5.923e-11	0.02917	Smoke_B
		-	0.6455	0.6954	0.9615	Smoke_A+B
			-	0.8128	0.533	Smoke_C
				-	0.5757	Smoke_D
					-	Non_Smoker
M48 model: AUC pairwise comparison: LC stage
1A	1B	1A+1B	2A	2B	2A+2B	1+2	3A	1+2+3A	3B	4	M48
-	0.04782	0.3665	0.0624	0.7392	0.4387	0.89	0.07539	0.3674	0.0009539	0.001881	1A
	-	0.2065	0.001302	0.05813	0.00666	0.02793	0.7457	0.1311	0.3128	0.4058	1B
		-	0.009298	0.2471	0.08637	0.356	0.3051	0.9135	0.005757	0.01132	1A+1B
			-	0.1083	0.209	0.0329	0.001217	0.008256	2.19e-05	4.67e-05	2A
				-	0.7084	0.6255	0.0546	0.2444	0.001558	0.002724	2B
					-	0.3152	0.008546	0.07313	5.449e-05	0.0001252	2A+2B
						-	0.04538	0.3394	4.542e-05	0.0001292	1+2
							-	0.1979	0.1234	0.1816	3A
								-	0.000322	0.00131	1+2+3A
									-	0.7791	3B
										-	4
M48 model: AUC pairwise comparison: LC histology
Histo_0	Histo_1	Histo_2	Histo_3	Histo_4	Histo_5	Histo_9	Histo_10	Histo 0+3+4+9+10	NSCLC	Histo 9+10	M48
-	0.4513	0.6013	0.1946	0.5161	0.7343	0.9146	0.4183	0.7811	0.5331	0.8095	Histo_0
	-	0.2244	0.0005581	0.8895	0.1738	0.447	0.02876	0.203	0.4289	0.08811	Histo_1
		-	6.634e-07	0.6897	0.5554	0.6321	0.05969	0.5293	0.5631	0.1965	Histo_2
			-	0.1716	0.0009126	0.1594	0.00496	0.005276	5.955e-07	0.01003	Histo_3
				-	0.4836	0.5323	0.05793	0.4461	0.8642	0.1762	Histo_4
					-	0.7987	0.1038	0.8908	0.3406	0.337	Histo_5
						-	3.476e-08	0.8612	0.5471	0.6775	Histo_9
							-	0.1337	0.04349	0.455	Histo_10
								-	0.351	0.4104	Histo 0+3+4+9+10
									-	0.1405	NSCLC
										-	Histo 9+10
M61e model: AUC pairwise comparison: COPD staus
COPD_A	COPD_B	COPD A+B	COPD_C	COPD_D	COPD C+D	COPD_LC	Non_COPD_LC	M61e
-	0.2528	0.2805	0.8963	0.6408	0.8018	0.4333	0.184	COPD_A
	-	0.6831	0.1848	0.6928	0.3094	0.5347	0.7664	COPD_B
		-	0.2805	0.8842	0.4738	0.829	0.4957	COPD A+B
			-	0.5661	0.6876	0.3263	0.1353	COPD_C
				-	0.7607	0.9721	0.5562	COPD_D
					-	0.5549	0.2238	COPD C+D
						-	0.3803	COPD_LC
							-	Non_COPD_LC
M61e model: AUC pairwise comparison: Gender
Male	M61e
0.6617	Female
M61e model: AUC pairwise comparison: Age
40-49	50-59	40-59	60-69	70-75	60-75	M61e
-	0.8699	0.8626	0.977	0.7843	0.9183	40-49
	-	0.987	0.7574	0.8324	0.8741	50-59
		-	0.7337	0.8383	0.8542	40-59
			-	0.6251	0.8434	60-69
				-	0.716	70-75
					-	60-75
M61e model: AUC pairwise comparison: BMI
BMI_A	BMI_B	BMI_C	M61e
-	0.8291	0.4764	BMI_A
	-	0.1684	BMI_B
		-	BMI_C
M61e model: AUC pairwise comparison: Tobacco consumption
Smoke_A	Smoke_B	Smoke_A+B	Smoke_C	Smoke_D	Non_Smoker	M61e
-	0.7174	0.7415	0.3578	0.782	0.734	Smoke_A
	-	0.9025	0.2172	0.486	0.4645	Smoke_B
		-	0.06579	0.3448	0.3421	Smoke_A+B
			-	0.0003914	0.1633	Smoke_C
				-	0.8347	Smoke_D
					-	Non_Smoker
M61e model: AUC pairwise comparison: LC stage
1A	1B	1A+1B	2A	2B	2A+2B	1+2	3A	1+2+3A	3B	4	M61e
-	0.5476	0.8741	0.02986	0.6263	0.1114	0.3561	0.6575	0.4459	0.51	0.837	1A
	-	0.6015	0.009947	0.9942	0.2928	0.812	0.8183	0.9673	0.1514	0.3389	1B
		-	0.02469	0.6842	0.09795	0.3654	0.7339	0.465	0.3084	0.6449	1A+1B
			-	0.1779	0.3965	0.0834	0.04375	0.0566	0.002851	0.008047	2A
				-	0.3746	0.8467	0.863	0.9677	0.2834	0.4659	2B
					-	0.3334	0.1696	0.2251	0.01076	0.03326	2A+2B
						-	0.5797	0.7908	0.03478	0.1335	1+2
							-	0.7264	0.1505	0.3925	3A
								-	0.03683	0.1549	1+2+3A
									-	0.5041	3B
										-	4
M61e model: AUC pairwise comparison: LC histology
Histo_0	Histo_1	Histo_2	Histo_3	Histo_4	Histo_5	Histo_9	Histo_10	Histo 0+3+4+9+10	NSCLC	Histo 9+10	M61e
-	0.5127	0.4932	0.8227	0.7095	0.7175	0.7175	0.03172	0.6012	0.5284	0.1945	Histo_0
	-	0.9661	0.4261	0.1226	0.3065	0.9895	0.03323	0.9078	0.9313	0.2999	Histo_1
		-	0.4088	0.1084	0.3077	0.9782	0.0332	0.8825	0.89	0.3007	Histo_2
			-	0.7089	0.156	0.6848	0.02235	0.5354	0.4397	0.1536	Histo_3
				-	0.03682	0.5068	0.004649	0.236	0.1123	0.06206	Histo_4
					-	0.625	0.2039	0.3357	0.2578	0.7606	Histo_5
						-	0.0002353	0.97	0.9897	0.5172	Histo_9
							-	0.04142	0.02579	0.4169	Histo_10
								-	0.9502	0.304	Histo 0+3+4+9+10
									-	0.2696	NSCLC
										-	Histo 9+10
M63e model: AUC pairwise comparison: COPD staus
COPD_A	COPD_B	COPD A+B	COPD_C	COPD_D	COPD C+D	COPD_LC	Non_COPD_LC	M63e
-	0.4797	0.5594	0.5474	0.2313	0.286	0.3469	0.3022	COPD_A
	-	0.8233	0.9917	0.4167	0.6285	0.869	0.6706	COPD_B
		-	0.8712	0.3473	0.4752	0.6398	0.5193	COPD A+B
			-	0.4461	0.6713	0.8892	0.4461	COPD_C
				-	0.6125	0.4445	0.5987	COPD_D
					-	0.6887	0.9611	COPD C+D
						-	0.7352	COPD_LC
							-	Non_COPD_LC
M63e model: AUC pairwise comparison: Gender
Male	M63e
0.3609	Female
M63e model: AUC pairwise comparison: Age
40-49	50-59	40-59	60-69	70-75	60-75	M63e
-	0.7423	0.7051	0.3635	0.9355	0.535	40-49
	-	0.9214	0.2493	0.4338	0.5483	50-59
		-	0.2751	0.3794	0.6136	40-59
			-	0.05822	0.483	60-69
				-	0.1525	70-75
					-	60-75
M63e model: AUC pairwise comparison: BMI
BMI_A	BMI_B	BMI_C	M63e
-	0.9	0.2324	BMI_A
	-	0.05322	BMI_B
		-	BMI_C
M63e model: AUC pairwise comparison: Tobacco consumption
Smoke_A	Smoke_B	Smoke_A+B	Smoke_C	Smoke_D	Non_Smoker	M63e
-	0.02147	0.282	0.06852	0.1066	0.1502	Smoke_A
	-	0.0966	0.04206	1.076e-12	0.0693	Smoke_B
		-	0.3656	0.5647	0.6882	Smoke_A+B
			-	0.3307	0.5158	Smoke_C
				-	0.8657	Smoke_D
					-	Non_Smoker
M63e model: AUC pairwise comparison: LC stage
1A	1B	1A+1B	2A	2B	2A+2B	1+2	3A	1+2+3A	3B	4	M63e
-	0.1235	0.442	0.2846	0.6132	0.3276	0.9307	0.4465	0.7572	0.4465	0.07476	1A
	-	0.3462	0.01802	0.08668	0.01442	0.0621	0.3795	0.1102	0.7926	0.9561	1B
		-	0.09959	0.2549	0.07433	0.3124	0.9743	0.5331	0.3745	0.2496	1A+1B
			-	0.5788	0.7615	0.284	0.09906	0.173	0.0306	0.01887	2A
				-	0.7313	0.6328	0.2526	0.4181	0.07999	0.05302	2B
					-	0.3065	0.07818	0.1535	0.01075	0.005307	2A+2B
						-	0.3231	0.6188	0.04153	0.01937	1+2
							-	0.5349	0.4289	0.2853	3A
								-	0.08302	0.03691	1+2+3A
									-	0.7777	3B
										-	4
M63e model: AUC pairwise comparison: LC histology
Histo_0	Histo_1	Histo_2	Histo_3	Histo_4	Histo_5	Histo_9	Histo_10	Histo 0+3+4+9+10	NSCLC	Histo 9+10	M63e
-	0.4139	0.5245	0.2117	0.4136	0.5396	0.7646	0.7809	0.7623	0.4753	0.8591	Histo_0
	-	0.2808	0.9531	0.9277	0.3857	0.4713	0.008309	0.09709	0.4672	0.02759	Histo_1
		-	0.6892	0.5212	0.9159	0.66	0.02784	0.283	0.6419	0.07451	Histo_2
			-	0.913	0.6722	0.5476	0.04519	0.2978	0.8233	0.08858	Histo_3
				-	0.5175	0.4812	0.0244	0.1953	0.6592	0.05205	Histo_4
					-	0.6958	0.04539	0.3825	0.6743	0.1006	Histo_5
						-	0.04363	0.9537	0.584	0.4886	Histo_9
							-	0.225	0.01793	0.8592	Histo_10
								-	0.1896	0.3411	Histo 0+3+4+9+10
									-	0.04841	NSCLC
										-	Histo 9+10
